# Supplementary material for: Sequencing-based genome-wide association studies reporting standards
Source: Cell Genom. 2021 Oct 13;1(1):100005. doi: 10.1016/j.xgen.2021.100005 (PMC8637874; doi:10.1016/j.xgen.2021.100005)
Supplement: Table S4. Full-curated meta-data from publications included in this analysis, related to Figure 1 [file mmc2.xlsx]

## Sheet: TS4_McMahon_et_al
PMID	Authors	Publication year	FIRST_PUB_DATE (dd/mm/yyyy)	Source (first encounter, subsequent sources of the same publication are not recorded)	Title	Eligibility	Eligibility Comment	General curator comment	Terms related to study design (IN ABSTRACT OR TITLE)	Terms related to study design (ELSEWHERE)	Coverage (WGS, WES, targeted)	Single variant	Aggregate	Terms related to Variant type (e.g. LoF, truncating)	Variant type terms apply to :	N tests SINGLE variant analysis (e.g. N SNPs)	N tests AGGREGATE analysis (e.g. N genes)	MAF included (combined)	MAF included (single)	MAF included (multi)	MAC included	Reference genome assembly	sample size [categories <300=0, <3000=1, <10,000=2, >10,000=3]	case n (extracted for unbalanced case/control only)	control n (extracted for unbalanced case/control only)	case/control ratio ( for unbalanced case/control only)	Broad ancestral categories	Additional ancestry descriptor	CoR (extracted only if ancestral category NR)	Consortium/Cohort	Number of traits analysed	Trait	Mapped trait - EFO name	Mapped trait - EFO ID	Background trait -EFO name	Mapped background trait -EFO ID	Summary statistics availability (y=freely, L=limited/requires sign in, n=no, P = partial ie top)	Summary stats (single-variant)	Summary stats (multi-variant)	Summary statistics file/link	Summary stats comment	Sequence data availability	qualifier	location	Accession ID / comment	Sequence data comment
24786987	Wain, Louise V; Sayers, Ian; Soler Artigas, Mar√≠a; Portelli, Michael A; Zeggini, Eleftheria; Obeidat, Ma'en; Sin, Don D; Boss√©, Yohan; Nickle, David; Brandsma, Corry-Anke; Malarstig, Anders; Vangjeli, Ciara; Jelinsky, Scott A; John, Sally; Kilty, Iain; McKeever, Tricia; Shrine, Nick R G; Cook, James P; Patel, Shrina; Spector, Tim D; Hollox, Edward J; Hall, Ian P; Tobin, Martin D	2014	2014-01-05	reference in 30592451	Whole exome re-sequencing implicates CCDC38 and cilia structure and function in resistance to smoking related airflow obstruction.	yes	<100k SNPs analysed	Reference genome only from incidental column header TS6 'hg19.kgXref.description'	association testing of all exonic variants individually; gene-based association testing of all exonic variants	SKAT; AMELIA; Gene-based association testing; Single-variant association testing; No genes showed significant association after Bonferroni correction for multiple testing (P<0.05/18000 = 2.8×10−6)	WES	y	y			94138	7516-18182	all (single, multi), <0.05 (multi)	all, >0.05	all, <0.05	NR	GRCh37	0				European	NR	NA	Nottingham Smokers cohort , UK10K	1	Healthy lung function and heavy smoking	pulmonary function measurement	http://www.ebi.ac.uk/efo/EFO_0003892	NA	NA	N			NA		N		NA
24987033	Futema, Marta; Plagnol, Vincent; Li, KaWah; Whittall, Ros A; Neil, H Andrew W; Seed, Mary; Simon Broome Consortium; Bertolini, Stefano; Calandra, Sebastiano; Descamps, Olivier S; Graham, Colin A; Hegele, Robert A; Karpe, Fredrik; Durst, Ronen; Leitersdorf, Eran; Lench, Nicholas; Nair, Devaki R; Soran, Handrean; Van Bockxmeer, Frank M; UK10K Consortium; Humphries, Steve E	2014	2014-06-07	cohort/project website	Whole exome sequencing of familial hypercholesterolaemia patients negative for LDLR/APOB/PCSK9 mutations.	yes	gene burden analysis only (other analysis not GWA)	Unbalanced case/control, 71 cases, 1926 controls. Gene n (4407) was filtered further, unclear how low final n is.	rare variant association; gene-based burden test for an excess of rare ..;		WES	n	y	variants that are most likely to affect a protein's function, that is, non-synonymous, stop gain, stop loss, frameshift deletions and insertions, and splice site variants.;		NA	<4407	<0.05	NA	<0.05	NR	NR	1	71	1926	0.036864	NR	NA	UK	UK10K	1	Familial hypercolesterolaemia	familial hypercholesterolemia	http://www.ebi.ac.uk/efo/EFO_0004911	NA	NA	N			NA		N		NA
25225788	Timpson, Nicholas J; Walter, Klaudia; Min, Josine L; Tachmazidou, Ioanna; Malerba, Giovanni; Shin, So-Youn; Chen, Lu; Futema, Marta; Southam, Lorraine; Iotchkova, Valentina; Cocca, Massimiliano; Huang, Jie; Memari, Yasin; McCarthy, Shane; Danecek, Petr; Muddyman, Dawn; Mangino, Massimo; Menni, Cristina; Perry, John R B; Ring, Susan M; Gaye, Amadou; Dedoussis, George; Farmaki, Aliki-Eleni; Burton,…	2014	2014-09-17	cohort/project website	A rare variant in APOC3 is associated with plasma triglyceride and VLDL levels in Europeans.	yes	gene-based analysis is targeted		rare variant; whole-genome sequencing	Low read-depth WGS; To search the human genome for low-frequency and rare variants associated with TG levels, we first tested associations with	WGS	y	n			14196778	NA	>=0.001	>0.001	NA	NR	GRCh37	2			#DIV/0!	European	NA	NA	UK10K, TwinsUK, ALSPAC	5	Lipid traits (LDL, HDL, TG, TC and VLDL)	lipid measurement	http://www.ebi.ac.uk/efo/EFO_0004529	NA	NA	N			NA		N		NA
25487149	Do, Ron; Stitziel, Nathan O; Won, Hong-Hee; JÃ¸rgensen, Anders Berg; Duga, Stefano; Angelica Merlini, Pier; Kiezun, Adam; Farrall, Martin; Goel, Anuj; Zuk, Or; Guella, Illaria; Asselta, Rosanna; Lange, Leslie A; Peloso, Gina M; Auer, Paul L; NHLBI Exome Sequencing Project; Girelli, Domenico; Martinelli, Nicola; Farlow, Deborah N; DePristo, Mark A; Roberts, Robert; Stewart, Alexander F R; Saleheen…	2014	2014-10-12	reference in paper	Exome sequencing identifies rare LDLR and APOA5 alleles conferring risk for myocardial infarction.	yes		extreme phenotypes. At least three sets of burden test (non-synon, polyphen deleterious, disruptive)./ Burden tests include variants found in 'discovery' exome sequencing and subsequent targetted re-sequencing. Variants included in burden are listed, but not clear which variants contributed specifically to which tests/pvals	evaluate how rare mutations contribute to;	burden of rare variant analysis; single variant association analysis; Common Variant Association Analysis	WES	y	y			NR	NR	0.01-0.05; >0.05 (single), <0.01 (multi)	>0.05	<0.01	NR	GRCh37	1			#DIV/0!	European, African American	European American	USA	NHLBI GO ESP	1	Early onset myocardial infarction	myocardial infarction	http://www.ebi.ac.uk/efo/EFO_0000612	NA	NA	N			NA		N		NA
24507775	Lange, Leslie A; Hu, Youna; Zhang, He; Xue, Chenyi; Schmidt, Ellen M; Tang, Zheng-Zheng; Bizon, Chris; Lange, Ethan M; Smith, Joshua D; Turner, Emily H; Jun, Goo; Kang, Hyun Min; Peloso, Gina; Auer, Paul; Li, Kuo-Ping; Flannick, Jason; Zhang, Ji; Fuchsberger, Christian; Gaulton, Kyle; Lindgren, Cecilia; Locke, Adam; Manning, Alisa; Sim, Xueling; Rivas, Manuel A; Holmen, Oddgeir L; Gottesman, Omri…	2014	2014-11-02	reference in paper	Whole-exome sequencing identifies rare and low-frequency coding variants associated with LDL cholesterol.	yes		extreme phenotype, many different types (8) of burden test with different types of variants included, variants are listed for 'optimal' burden test. SKAT-O also performed. 588,226 is n exonic variants, unclear if this is pre or post MAF cutoff filtering.	rare or low-frequency coding variants are associated with; burden of rare variants;	rare or low-frequency variants, which are not well covered by GWASs and not easily imputed, are also associated with ; multiple frequency thresholds for variant inclusion (MAF < 5%, 1%, 0.5%, and 0.1%); threshold for exome-wide significance to be p < 5 × 10−7 to account for a Bonferroni-corrected p value for 88,113 gene tests performed (eight burden tests of up to 16,141 genes	WES	y	y			up to 588,226	16141	>0.01 (single), multiple (multi)	>0.01	multiple	NR	GRCh37	1				European, African American	European American	USA	NHLBI Exome Seq	1	LDL cholesterol	LDL cholesterol	http://www.ebi.ac.uk/efo/EFO_0004195	NA	NA	N			NA		Y	partial	dbGaP	phs000279, phs000401, phs000354, phs000362, phs000285, phs000399, phs000347, phs000546, phs000556, phs000581, phs000398, phs000402, phs000582, phs000422, phs000400, phs000327, phs000403, phs000296, phs000254, phs000518, phs000281, phs000291, phs000290, phs000335.	A subset of these data is available from dbGaP under accession numbers phs000279, phs000401, phs000354, phs000362, phs000285, phs000399, phs000347, phs000546, phs000556, phs000581, phs000398, phs000402, phs000582, phs000422, phs000400, phs000327, phs000403, phs000296, phs000254, phs000518, phs000281, phs000291, phs000290, and phs000335.
25387710	Vrieze, Scott I; Malone, Stephen M; Vaidyanathan, Uma; Kwong, Alan; Kang, Hyun Min; Zhan, Xiaowei; Flickinger, Matthew; Irons, Daniel; Jun, Goo; Locke, Adam E; Pistis, Giorgio; Porcu, Eleonora; Levy, Shawn; Myers, Richard M; Oetting, William; McGue, Matt; Abecasis, Goncalo; Iacono, William G	2014	2014-11-13	Pubmed search 8; ""rare variant" sequencing association whole-genome (62 results, 62 checked)	In search of rare variants: preliminary results from whole genome sequencing of 1,325 individuals with psychophysiological endophenotypes.	yes, also standard array	seq only analysis performed, also imputed to array typed individuals which is eligible for standard Catalog. See assoc analyses 1 and 2 in Figure 1.		Genetic association tests; Whole genome sequencing; gene-based variable threshold burden test of nonsynonymous variants	single variant tests; aggregate effect of rare nonsynonymous variants in genes produced associations with the endophenotypes, we conducted burden tests using a variable threshold count-based method to group nonsynonymous variants within genes; Depending on the phenotype, we tested from 15,816 (P3 genetic factor) to 16,394 (antisaccade) genes	WGS	y	y	nonsynonymous variants	aggregate	14000000	15,816 - 16,394	<0.05 (multi)	NR	<0.05	>3 (single)	GRCh37	1			#DIV/0!	European	NA	NA	Minnesota Twin Family Study (MTFS)	17	psychophysiological endophenotypes (P300 amplitude, antisaccade direction errors, startle eye blink magnitude and modulation by affective stimuli, skin conductance level and responses in a habituation paradigm, and measures of resting EEG)	endophenotype	http://www.ebi.ac.uk/efo/EFO_0006988	NA	NA	N			NA		N		NA
25575548	Yu, Bing; Li, Alexander H; Muzny, Donna; Veeraraghavan, Narayanan; de Vries, Paul S; Bis, Joshua C; Musani, Solomon K; Alexander, Danny; Morrison, Alanna C; Franco, Oscar H; Uitterlinden, AndrÃ©; Hofman, Albert; Dehghan, Abbas; Wilson, James G; Psaty, Bruce M; Gibbs, Richard; Wei, Peng; Boerwinkle, Eric	2015	2015-01-13	reference in paper	Association of Rare Loss-Of-Function Alleles in HAL, Serum Histidine: Levels and Incident Coronary Heart Disease.	yes			whole-exome sequencing; associations between genetic variants, ;	Statistical significance was defined as a p-value < 3.4 × 10-5 with Bonferroni correction of 1470 tests (735 genes × 2 tests)[SKAT and summary T5]; rare or low frequency LoF variants	WES	n	y	LoF variants; LoF variants (defined as “stopgain” or “stopgain/splice” by UCSC)		NR	735	<=0.05	NA	<0.05	>5	GRCh37	1			#DIV/0!	African American	NA	USA	ARIC	1	Histidine levels	histidine measurement	http://www.ebi.ac.uk/efo/EFO_0009769	NA	NA	N			NA		N		NA
25700176	Cirulli, Elizabeth T; Lasseigne, Brittany N; Petrovski, Slav√©; Sapp, Peter C; Dion, Patrick A; Leblond, Claire S; Couthouis, Julien; Lu, Yi-Fan; Wang, Quanli; Krueger, Brian J; Ren, Zhong; Keebler, Jonathan; Han, Yujun; Levy, Shawn E; Boone, Braden E; Wimbish, Jack R; Waite, Lindsay L; Jones, Angela L; Carulli, John P; Day-Williams, Aaron G; Staropoli, John F; Xin, Winnie W; Chesi, Alessandra; R…	2015	19/02/2015	reference in 31085678	Exome sequencing in amyotrophic lateral sclerosis identifies risk genes and pathways.	yes			moderate-scale sequencing study	collapsing analysis; gene-based collapsing analyses	WES	n	y	“qualifying” variants; 1) all non-synonymous and canonical splice variants (coding model), 2) all non- synonymous coding variants except those predicted by PolyPhen-2 HumVar(13) to be benign (not benign model), and 3) only stop gain, frameshift and canonical splice variants (loss-of-function [LoF] model).			17248	multiple	NA	multiple	NR	GRCh37	2			#DIV/0!	European	NA	NA	NR	1	Amyotrophic lateral sclerosis	amyotrophic lateral sclerosis	http://www.ebi.ac.uk/efo/EFO_0000253	NA	NA	n			NA		N		NA
25848748	Stuart, Bridget D; Choi, Jungmin; Zaidi, Samir; Xing, Chao; Holohan, Brody; Chen, Rui; Choi, Mihwa; Dharwadkar, Pooja; Torres, Fernando; Girod, Carlos E; Weissler, Jonathan; Fitzgerald, John; Kershaw, Corey; Klesney-Tait, Julia; Mageto, Yolanda; Shay, Jerry W; Ji, Weizhen; Bilguvar, Kaya; Mane, Shrikant; Lifton, Richard P; Garcia, Christine Kim	2015	13/04/2015	reference in 30592451	Exome sequencing links mutations in PARN and RTEL1 with familial pulmonary fibrosis and telomere shortening.	yes	familial but standard association	unbalanced case/control: 78 cases, 2816 controls; n variants per gene provided	familial kindreds; Gene burden analysis	limited the analysis to novel singletons	WES	n	y			NA	21000	<0.01	NA	<0.01	singleton	NR	1	78	2816	0.0276989	European	NR	NA	NR	1	Familial pulmonary fibrosis	pulmonary fibrosis	http://www.ebi.ac.uk/efo/EFO_0009448	NA	NA	N			NA		N		NA
26176920	CONVERGE consortium	2015	2015-07-16	Open Targets list	Sparse whole-genome sequencing identifies two loci for major depressive disorder.	yes		Curated as part of 2017 pilot. Data on Catalog ftp (ftp://ftp.ebi.ac.uk/pub/databases/gwas/pilot_data/sequencing_pilot_201710/).	low coverage genome sequence; genome-wide significant loci	GWAS; Genetic association analysis	WGS	y	n			6242619	NA	>0.005	>0.005	NA	NR	GRCh37	3			#DIV/0!	East Asian	Han Chinese	NA	CONVERGE	2	Major depressive disorder, Melancholia	unipolar depression, melancholia	http://www.ebi.ac.uk/efo/EFO_0003761 , http://www.ebi.ac.uk/efo/EFO_1002014	NA	NA	N			NA		N		NA
26473621	Gao, Li; Emond, Mary J; Louie, Tin; Cheadle, Chris; Berger, Alan E; Rafaels, Nicholas; Vergara, Candelaria; Kim, Yoonhee; Taub, Margaret A; Ruczinski, Ingo; Mathai, Stephen C; Rich, Stephen S; Nickerson, Deborah A; Hummers, Laura K; Bamshad, Michael J; Hassoun, Paul M; Mathias, Rasika A; National Heart, Lung, and Blood Institute GO Exome Sequencing Project; Barnes, Kathleen C	2015	2015-10-17	grant reporting; ; https://projectreporter.nih.gov/project_info_results.cfm?aid=7854840&icde=33015632	Identification of Rare Variants in ATP8B4 as a Risk Factor for Systemic Sclerosis by Whole-Exome Sequencing.	yes		Curated as part of 2017 pilot. Data on Catalog ftp (ftp://ftp.ebi.ac.uk/pub/databases/gwas/pilot_data/sequencing_pilot_201710/).; unbalanced case/control (78 cases, 3179 controls)	whole-exome sequencing; Association testing of case-control probability for rare variants; unified sequence kernel association test with optimal kernel weighting	Testing for association between rare functional variants and risk of; aSKAT-O;	WES	n	y	functional variants that are missense, nonsense, and splicing sites		NA	15625	<0.05	NA	<0.05	NR	NR	2	78	3179	0.024536	European	European American	NA	NHLBI GO ESP	1	Systemic sclerosis	systemic scleroderma	http://www.ebi.ac.uk/efo/EFO_0000717	NA	NA	N			NA		N		NA
25961151	Auer, Paul L; Nalls, Mike; Meschia, James F; Worrall, Bradford B; Longstreth, WT; Seshadri, Sudha; Kooperberg, Charles; Burger, Kathleen M; Carlson, Christopher S; Carty, Cara L; Chen, Wei-Min; Cupples, L Adrienne; DeStefano, Anita L; Fornage, Myriam; Hardy, John; Hsu, Li; Jackson, Rebecca D; Jarvik, Gail P; Kim, Daniel S; Lakshminarayan, Kamakshi; Lange, Leslie A; Manichaikul, Ani; Quinlan, Aaro…	2015	2015-12-05	reference in paper	Rare and Coding Region Genetic Variants Associated With Risk of Ischemic Stroke: The NHLBI Exome Sequence Project.	yes		exome sequencing and ExomeChip genotyping. Analyses were conducted separately for exome sequence (combining data from all cohorts and ISGS) and ExomeChip (WHI) data; a meta-analysis was conducted using seqMeta software		exome sequencing; Single-variant tests and 2 gene-based tests	WES	y	y			119963	6173-8361	>=0.005 (single), multiple	>0.005	multiple	nr	NR	2			#DIV/0!	European, African American	NA	NA	NHLBI GO ESP	1	ischemic stroke	ischemic stroke	http://purl.obolibrary.org/obo/HP_0002140	NA	NA	N			NA		N		NA
26658788	Yu, Bing; Pulit, Sara L; Hwang, Shih-Jen; Brody, Jennifer A; Amin, Najaf; Auer, Paul L; Bis, Joshua C; Boerwinkle, Eric; Burke, Gregory L; Chakravarti, Aravinda; Correa, Adolfo; Dreisbach, Albert W; Franco, Oscar H; Ehret, Georg B; Franceschini, Nora; Hofman, Albert; Lin, Dan-Yu; Metcalf, Ginger A; Musani, Solomon K; Muzny, Donna; Palmas, Walter; Raffel, Leslie; Reiner, Alex; Rice, Ken; Rotter, J…	2015	2015-12-15	grant reporting	Rare Exome Sequence Variants in CLCN6 Reduce Blood Pressure Levels and Hypertension Risk.	yes		interpretation is that variants >= 0.01 were included in gene based analysis, but only those gene with a cumulative MAF (presumably sum of MAFs of all component variants) >=0.001 were analysed (multi-ethnic analysis)	Whole exome sequencing; Tests of ~170,000 common variants; gene-based tests of rare variants	annotated coding variants with MAF≤1% within a gene were collapsed into a single gene-based burden score and then the score was analyzed using linear regression; SKAT; For multiethnic meta-analyses, genes with cumulative MAF (cMAF) ≥0.1% were analyzed using both T1 and SKAT implemented by seqMeta	WES	y	y	coding variants (splicing, stop-gain, stop-loss, nonsynonymous variants, or indels)	aggregate	170000	17000	>=0.01 (single), <=0.01 (multi), >= 0.001 (cumulative)	>0.01	<0.01	NR	GRCh37	3			#DIV/0!	European, African American	NA	NA	NHLBI GO ESP	5	hypertension and four BP traits: systolic and diastolic BP (SBP, DBP), pulse pressure (PP), and mean arterial pressure (MAP)	blood pressure, hypertension	http://www.ebi.ac.uk/efo/EFO_0004325, http://www.ebi.ac.uk/efo/EFO_0000537	NA	NA	N			NA		N		NA
26757982	Kan, Mengyuan; Auer, Paul L; Wang, Gao T; Bucasas, Kristine L; Hooker, Stanley; Rodriguez, Alejandra; Li, Biao; Ellis, Jaclyn; Adrienne Cupples, L; Ida Chen, Yii-Der; Dupuis, JosÃ©e; Fox, Caroline S; Gross, Myron D; Smith, Joshua D; Heard-Costa, Nancy; Meigs, James B; Pankow, James S; Rotter, Jerome I; Siscovick, David; Wilson, James G; Shendure, Jay; Jackson, Rebecca; Peters, Ulrike; Zhong, Hua;…	2016	2016-01-14	GWAS lit search	Rare variant associations with waist-to-hip ratio in European-American and African-American women from the NHLBI-Exome Sequencing Project.	yes		Curated as part of 2017 pilot. Data on Catalog ftp (ftp://ftp.ebi.ac.uk/pub/databases/gwas/pilot_data/sequencing_pilot_201710/). Different n by analysis method/ancestry, approx 15k gene, approx 200k variants included (200526-215400)	Rare variant associations; contributions of rare variants	Only those genes with ≥3 variant sites were analyzed.; applied five rare variant association tests using a linear regression framework; Four fixed-effect methods, CMC, BRV, WSS and VT, were used in the analysis, which involve different allele coding, weighting and maximization procedures. The random effects test SKAT, which implements a variance component score statistics, was also used to analyz…	WES	n	y	potentially protein function-altering variant sites, that is, missense, nonsense and splice sites		NA	15405-15904	<=0.01, <=0.05	NA	<0.01, <0.05	NR	GRCh37	2			#DIV/0!	European, African American	European American	NA	NHLBI GO ESP	1	Waist to hip ratio	waist-hip ratio	http://www.ebi.ac.uk/efo/EFO_0004343	NA	NA	N			NA		Y		dbGaP	na	The data, that is, BAM and VCF files, and phenotypes are available in the database of Genotypes and Phenotypes (dbGaP) (http://www.ncbi.nlm.nih.gov/gap). Additionally, variant level data are available from dbSNP, the Exome Variant Server and ExAC databases."
27589061	Lubitz, Steven A; Brody, Jennifer A; Bihlmeyer, Nathan A; Roselli, Carolina; Weng, Lu-Chen; Christophersen, Ingrid E; Alonso, Alvaro; Boerwinkle, Eric; Gibbs, Richard A; Bis, Joshua C; NHLBI GO Exome Sequencing Project; Cupples, L Adrienne; Mohler, Peter J; Nickerson, Deborah A; Muzny, Donna; Perez, Marco V; Psaty, Bruce M; Soliman, Elsayed Z; Sotoodehnia, Nona; Lunetta, Kathryn L; Benjamin, Emel…	2016	2016-03-09	Pubmed search 3; "genetic association studies"[MeSH Terms] AND "high-throughput nucleotide sequencing"[MeSH Terms] NOT Review[ptyp] (824 results; 350 checked)	Whole Exome Sequencing in Atrial Fibrillation.	yes				"For rare variants (MAF<1%), we pooled all rare variants based on RefSeq gene regions, and jointly tested their associations with AF with the Sequence Kernel Association Test (SKAT)"	WES	y	y			99404	8879	>=0.01 (single), <0.01 (multi)	>0.01	<0.01	NR	GRCh37	3			#DIV/0!	European, African unspecified	NA	NA	CHARGE, NHLBI-GO ESP	1	Atrial fibrillation	Atrial fibrillation	http://www.ebi.ac.uk/efo/EFO_0000275	NA	NA	N			NA		Y		dbGaP	phs000401, phs000651, phs000400, phs000667, phs000398, phs000668, phs000281
27486019	Koboldt, Daniel C; Kanchi, Krishna L; Gui, Bin; Larson, David E; Fulton, Robert S; Isaacs, William B; Kraja, Aldi; Borecki, Ingrid B; Jia, Li; Wilson, Richard K; Mardis, Elaine R; Kibel, Adam S	2016	2016-03-11	GWAS lit search	Rare Variation in TET2 Is Associated with Clinically Relevant Prostate Carcinoma in African Americans.	yes	confirmed discovery stage exome wide, followed by replication in 800 genes		we performed a two staged approach using whole exome sequencing; we tested rare variants for association using two gene-based aggregation tests; SKAT-O	We analyzed populations separately, and computed the burden of rare (MAF<0.05), deleterious variants among cases and controls on a gene-by-gene basis. All aggregation tests utilized only variants that were rare (defined as MAF<5% in the population set) and either truncating (frameshift, essential splice site, nonsense) or missense and predicted to be deleterious; To include potential novel prosta…	WES	y	y	All aggregation tests utilized only variants that were rare (defined as MAF<5% in the population set) and either truncating (frameshift, essential splice site, nonsense) or missense and predicted to be deleterious (by at least one of Polyphen, SIFT, or Condel) as annotated by Variant Effect Predictor (VEP) release 74. The analysis of rare truncating mutations, however, only included variants anno…	aggregate	NA	NR	<0.05 (multi)	NR	<0.05	NR	GRCh37	1			#DIV/0!	European, African American	European American	NA	NR	1	aggressive prostate cancer	prostate cancer	http://purl.obolibrary.org/obo/MONDO_0008315	NA	NA	N			NA		N		NA
26974950	Singh, Tarjinder; Kurki, Mitja I; Curtis, David; Purcell, Shaun M; Crooks, Lucy; McRae, Jeremy; Suvisaari, Jaana; Chheda, Himanshu; Blackwood, Douglas; Breen, Gerome; PietilÃ¤inen, Olli; Gerety, Sebastian S; Ayub, Muhammad; Blyth, Moira; Cole, Trevor; Collier, David; Coomber, Eve L; Craddock, Nick; Daly, Mark J; Danesh, John; DiForti, Marta; Foster, Alison; Freimer, Nelson B; Geschwind, Daniel; J…	2016	2016-03-15	GWAS lit search	Rare loss-of-function variants in SETD1A are associated with schizophrenia and developmental disorders.	yes		Curated as part of 2017 pilot. Data on Catalog ftp (ftp://ftp.ebi.ac.uk/pub/databases/gwas/pilot_data/sequencing_pilot_201710/); Includes de novo LoF as well as case/control, complex	By analyzing the whole-exome sequences of 4,264 schizophrenia cases, 9,343 controls and 1,077 trios, we identified a genome-wide significant association between rare loss-of-function (LoF) variants in SETD1A and risk for schizophrenia	To identify genes with a significant burden of rare, damaging variants, we applied the basic burden test, Fisher’s exact test and the sequence kernel association test (SKAT) as implemented in PLINK/SEQ	WES	n	y	LoF and damaging missense variants		NA	18271	singletons, <0.001, <0.005	NA	singletons, <0.001, <0.005	NR	GRCh37	3			#DIV/0!	European	Finnish, Swedish	NA	UK10K, INTERVAL, ENGAGE, FINRISK, METSIM, Familial dyslipidemia, Health 2000	1	Schizophrenia	schizophrenia	http://www.ebi.ac.uk/efo/EFO_0000692	NA	NA	N			NA		Y		dbGaP, EGA	EGAO00000000079 ,EGAS00001000775, phs000473.v1.p1	EGA for UK10K - EGAO00000000079 - and DDD - EGAS00001000775; dbgap for the Swedish sample - phs000473.v1.p1 (processed VCFs)
27256581	Yazdani, Akram; Yazdani, Azam; Liu, Xiaoming; Boerwinkle, Eric	2016	2016-04-06	reference in paper	Identification of Rare Variants in Metabolites of the Carnitine Pathway by Whole Genome Sequencing Analysis.	yes		Curated as part of 2017 pilot. Data on Catalog ftp (ftp://ftp.ebi.ac.uk/pub/databases/gwas/pilot_data/sequencing_pilot_201710/).; 16 carnitine-related metabolite velevels analysed in sliding window analysis of rare variants with 50 variants per window.	By applying a penalization method,	we implemented the CCRS rare variant analysis and used sliding windows across the genome; In addition to the CCRS method, we applied other common methods for rare variants analysis such as CAST (Morgenthaler et al., 2007) and SKAT-O	WGS	n	y			NA	NR	<0.05	NA	<0.05	NR	NR	1			#DIV/0!	European	NA	NA	ARIC	16	Carnitine-related metabolite levels	metabolite measurement	http://www.ebi.ac.uk/efo/EFO_0004725	NA	NA	N			NA		Y		dbGaP	phs000668.v1.p1
27647854	Sandholm, Niina; Van Zuydam, Natalie; Ahlqvist, Emma; Juliusdottir, Thorhildur; Deshmukh, Harshal A; Rayner, N William; Di Camillo, Barbara; Forsblom, Carol; Fadista, Joao; Ziemek, Daniel; Salem, Rany M; Hiraki, Linda T; Pezzolesi, Marcus; TrÃ©gouÃ«t, David; DahlstrÃ¶m, Emma; Valo, Erkka; Oskolkov, Nikolay; Ladenvall, Claes; Marcovecchio, M Loredana; Cooper, Jason; Sambo, Francesco; Malovini, Alb…	2016	2016-09-21	GWAS lit search	The Genetic Landscape of Renal Complications in Type 1 Diabetes.	yes	exome seq assoc. (separate from array assoc analysis, merits separate entries)	GWAS and exome sequencing data included (p6; sup tables 13 & 14)		Single-Marker Association Tests of WES; Gene Aggregate Tests of WES - a variable threshold burden test,63 a dispersion test (SKAT),64 and a hybrid test (SKAT-O). Single variants were tested for association with DKD (patients, n=481; controls, n=479) and ESRD (patients, n=168; controls, n=479) using the logistic score test88 implemented in Epacts	WES	y	y			530776	20000	<0.01, 0.01-0.05	<0.01, 0.01-0.05	<0.01, 0.01-0.05	NR	GRCh37	1			#DIV/0!	European	Finnish, Scandinavian, French, Belgian and Danish	NA	FinnDiane, SDR, Steno Diabetes Center	2	End stage renal disease in Type 1 Diabetes; diabetic kidney disease in type 1 diabetes	diabetic nephropathy	http://www.ebi.ac.uk/efo/EFO_0000401	type 1 diabetes mellitus	http://www.ebi.ac.uk/efo/EFO_0001359	N			NA		N		NA
27060170	Gorski, Marcin M; Blighe, Kevin; Lotta, Luca A; Pappalardo, Emanuela; Garagiola, Isabella; Mancini, Ilaria; Mancuso, Maria Elisa; Fasulo, Maria Rosaria; Santagostino, Elena; Peyvandi, Flora	2016	2016-10-04	Pubmed search 3; "genetic association studies"[MeSH Terms] AND "high-throughput nucleotide sequencing"[MeSH Terms] NOT Review[ptyp] (824 results; 350 checked)	Whole-exome sequencing to identify genetic risk variants underlying inhibitor development in severe hemophilia A patients.	yes				whole-exome sequencing (WES) analysis	WES	y	n			1810198	NA	all	all	NA	NR	GRCh37	0			#DIV/0!	European	Italian	NA	IRCCS	1	response to FVIII replacement therapy in severe hemophilia A patients (inhibitor development)	response to drug	http://purl.obolibrary.org/obo/GO_0042493	severe hemophilia A	http://www.orpha.net/ORDO/Orphanet_169802	N			NA		N		NA
27639821	Scherag, AndrÃ©; SchÃ¶neweck, Franziska; Kesselmeier, Miriam; Taudien, Stefan; Platzer, Matthias; Felder, Marius; Sponholz, Christoph; Rautanen, Anna; Hill, Adrian V S; Hinds, Charles J; Hossain, Hamid; Suttorp, Norbert; Kurzai, Oliver; Slevogt, Hortense; Giamarellos-Bourboulis, Evangelos J; Armaganidis, Apostolos; Trips, Evelyn; Scholz, Markus; Brunkhorst, Frank M	2016	2016-10-26	GWAS lit search	Genetic Factors of the Disease Course after Sepsis: A Genome-Wide Study for 28Day Mortality.	yes, also standard array	limited SKAT-O result presentation to' limited genes, but was run as GWA. Includes exome sequencing in addition to discovery GWAS in standard Catalog (see page 241 and T4)	Includes exome sequencing in addition to discovery GWAS (see page 241 and T4)	NR [[seq portion not mentioned in abstract, only standard GWAS]]	exome sequencing study; We analyzed the exome sequencing data using the adjusted SKAT-O method as implemented in the package “SKAT”. Depending on the expected power for each region, SKAT-O runs as a “burden” or “nonburden” test. ; Relative to the human reference genome (GRCh37/hg19) we called 313,279 single nucleotide variants	WES	n	y	NR		NA	20791	all	NA	all	NR	GRCh37	0			#DIV/0!	European	NA	NA	NR	1	28-day mortality in sepsis	mortality, sepsis	http://www.ebi.ac.uk/efo/EFO_0004352, http://purl.obolibrary.org/obo/HP_0100806	NA	NA	N			NA		N		NA
27884205	Yu, Bing; de Vries, Paul S; Metcalf, Ginger A; Wang, Zhe; Feofanova, Elena V; Liu, Xiaoming; Muzny, Donna Marie; Wagenknecht, Lynne E; Gibbs, Richard A; Morrison, Alanna C; Boerwinkle, Eric	2016	2016-11-26	Pubmed search 3; "genetic association studies"[MeSH Terms] AND "high-throughput nucleotide sequencing"[MeSH Terms] NOT Review[ptyp] (824 results; 350 checked)	Whole genome sequence analysis of serum amino acid levels.	yes		AA discovery, EA replication	Rare and low-frequency variants (minor allele frequency ≤5%) were analyzed by three types of aggregating motifs defined by gene exons, regulatory regions, or genome-wide sliding windows. Common variants (minor allele frequency >5%) were analyzed individually.		WGS	y	y	predicted functional (multi), regulatory motifs (multi)	aggregate	1000000	15589 - 1,337,499	<=0.05 (multi), >0.05 (single)	>0.05	<0.05	>7 (multi)	GRCh37	1			#DIV/0!	African American	NA	NA	ARIC	70	Amino acid levels	amino acid measurement	http://www.ebi.ac.uk/efo/EFO_0005134	NA	NA	L	L	N	dbGAP phs000930	The summary statistics for significant and suggestive associations of this study have been deposited into the dbGaP CHARGE Summary Results site [46] (dbGaPstudy accession phs000930)..	Y		dbGaP	phs000280
27898568	Taylor, Brandie D; Zheng, Xiaojing; Darville, Toni; Zhong, Wujuan; Konganti, Kranti; Abiodun-Ojo, Olayinka; Ness, Roberta B; O'Connell, Catherine M; Haggerty, Catherine L	2016	2016-11-30	Pubmed search 10 ("whole exome sequencing"[MeSH Terms] OR ("whole"[All Fields] AND "exome"[All Fields] AND "sequencing"[All Fields]) OR "whole exome sequencing"[All Fields]) AND ("association"[MeSH Terms] OR "association"[All Fields]) - BEST MATCH	Whole-Exome Sequencing to Identify Novel Biological Pathways Associated With Infertility After Pelvic Inflammatory Disease.	yes		v low n (43), 300k pre-QC, 85k post QC SNPs tested		sequencing kernel association test (skat)	WES	n	y	NR		NA	17873	NR	NA	NR		GRCh38	0			#DIV/0!	African American	NA	NA	PEACH	1	Infertility After Pelvic Inflammatory Disease	infertility	http://www.ebi.ac.uk/efo/EFO_1001388	pelvic inflammatory disease	http://www.ebi.ac.uk/efo/EFO_1001388	N			NA		N		NA
28039885	Lee, Selyeong; Won, Sungho; Kim, Young Jin; Kim, Yongkang; T2D-Genes Consortium; Kim, Bong-Jo; Park, Taesung	2017	2017-01-01	Pubmed search 3; "genetic association studies"[MeSH Terms] AND "high-throughput nucleotide sequencing"[MeSH Terms] NOT Review[ptyp] (824 results; 350 checked)	Rare variant association test with multiple phenotypes.	yes		method, method comparison, muliple variant filtering schemes. n SNPs per gene in T3	Multivariate Association Analysis using Score Statistics (MAAUSS); to identify rare variants associated with multiple phenotypes; based on the widely used sequence kernel association test (SKAT) for a single phenotype	several filtering option of rare variants. We used two types of filtering conditions: MAF and minor allele count (MAC). We perform the analysis using the SNPs having MAF less than 1% or 5%, and having MAC greater or equal than from 2 to 4	WES	n	y	NR		NA	9,818-13,731	<0.01, <0.05	NA	<0.01, <0.05	>2, >4	NR	1			#DIV/0!	East Asian	Korean	NA	KARE	2	liver enzyme levels (alanine aminotransferase (ALT) and aspartate aminotransferase (AST))	serum alanine aminotransferase measurement, aspartate aminotransferase measurement	http://www.ebi.ac.uk/efo/EFO_0004735, http://www.ebi.ac.uk/efo/EFO_0004736	NA	NA	N			NA		N		NA
28102150	Epi4K consortium; Epilepsy Phenome/Genome Project	2017	2017-01-02	reference in 31085678	Ultra-rare genetic variation in common epilepsies: a case-control sequencing study.	yes	<100k SNPs analysed	unbalanced case/control (640 individuals with familial genetic generalised epilepsy and 525 individuals with familial non-acquired focal epilepsy to the same group of 3877 controls) (using average 582 for structured case entry)	case-control sequencing study; excess of ultra-rare genetic variation ; ultra-rare deleterious variation	case-control sequencing study; excess of ultra-rare genetic variation gene-based collapsing analysis	WES	n	y	We defined qualifying variants in four ways (Table 1); ultra-rare variants; loss-of-function, inframe insertion or deletion, or a “probably damaging” missense effect by PolyPhen-2 (HumDiv); Three secondary analyses were performed to evaluate the contribution to epilepsy risk from: rare loss-of-function variants with an internal and external population MAF up to 0.1%; rare non-synonymous variation…		NA	18668	<0.005	NA	<0.005	NR	NR	2	582	3877	0.150116	European	NA	NA	Epilepsy Phenome/Genome Project, Epi4K collaborations	2	Epilepsy: familial genetic generalised epilepsy, familial non-acquired focal epilepsy	epilepsy	http://www.ebi.ac.uk/efo/EFO_0000474	NA	NA	n			NA		N		NA
28099038	Petrovski, Slav√©; Todd, Jamie L; Durheim, Michael T; Wang, Quanli; Chien, Jason W; Kelly, Fran L; Frankel, Courtney; Mebane, Caroline M; Ren, Zhong; Bridgers, Joshua; Urban, Thomas J; Malone, Colin D; Finlen Copeland, Ashley; Brinkley, Christie; Allen, Andrew S; O'Riordan, Thomas; McHutchison, John G; Palmer, Scott M; Goldstein, David B	2017	2017-01-07	reference in 31085678	An Exome Sequencing Study to Assess the Role of Rare Genetic Variation in Pulmonary Fibrosis.	yes		unbalanced case/control (262 case subjects with pulmonary fibrosis and 4,141 control subjects)	exome-wide collapsing analysis	exome-wide collapsing analysis; excess of rare deleterious variants; genetic collapsing test	WES	n	y	ultrarare, deleterious, nonsynonymous variants ; qualifying variants were restricted to indels and single-nucleotide variants annotated as having either a loss-of-function (LoF) effect, an in-frame indel, or a “probably damaging” missense prediction by Polymorphism Phenotyping version 2 (PolyPhen, HumDiv; http://genetics.bwh.harvard.edu/pph2/) (16). These analyses relied on the predicted effects …		NA	18668	<0.005	NA	<0.005	NR	NR	2	262	4141	0.0632697	European	NA	USA	NR	1	Pulmonary fibrosis	pulmonary fibrosis	http://www.ebi.ac.uk/efo/EFO_0009448	NA	NA	n			NA		N		NA
28854705	de Vries, Paul S; Yu, Bing; Feofanova, Elena V; Metcalf, Ginger A; Brown, Michael R; Zeighami, Atefeh L; Liu, Xiaoming; Muzny, Donna M; Gibbs, Richard A; Boerwinkle, Eric; Morrison, Alanna C	2017	2017-01-09	Pubmed search 1; sequencing association genetic (12364; 80 studies checked 13/9/17)	Whole-genome sequencing study of serum peptide levels: the Atherosclerosis Risk in Communities study.	yes	sliding window	multi analyses: 1,336,946 sliding windows; 18,575 regulatory regions; 11,551 protein-coding regions. Significance threshold: "we considered the single common variants to correspond to 2 million independent variants after accounting for linkage disequilibrium. The single variant analysis thus consisted of 50 million independent tests (2,000,000 × 25), while the region-based aggregate tests consist…	Whole-genome sequencing study; whole-genome and whole-exome sequencing; low-frequency regulatory variants were grouped by gene, as were functional coding variants; common variant associations	We grouped low-frequency variants (minor allele frequency ≤ 5%) by a genome-wide sliding window using region-based aggregate tests. Furthermore, low-frequency regulatory variants were grouped by gene, as were functional coding variants. On each of the sliding windows and regulatory regions we conducted a unidirectional aggregate test of association, the T5 (29), and a bidirectional aggregate test…	WGS, WES	y	y			7567083	11,551-1,336,946	>0.05 (single), <=0.05 (multi), >0.01 (cumulative)	>0.05	<0.05	NR	GRCh37	2			#DIV/0!	European, African American	NA	NA	ARC	25	serum peptide levels	peptide measurement	http://www.ebi.ac.uk/efo/EFO_0010520	NA	NA	N			NA		N		NA
28856724	Yang, Guang; Hamadeh, Issam S; Katz, Joseph; Riva, Alberto; Lakatos, Peter; Balla, Bernadett; Kosa, Janos; Vaszilko, Mihaly; Pelliccioni, Gian Andrea; Davis, Noa; Langaee, Taimour Y; Moreb, Jan S; Gong, Yan	2017	2017-01-09	Pubmed search 1; sequencing association genetic (12364; 80 studies checked 13/9/17)	SIRT1/HERC4 Locus Associated With Bisphosphonate-Induced Osteonecrosis of the Jaw: An Exome-Wide Association Analysis.	yes			identify genetic variants associated with; exome-wide association meta-analysis	Exome‐wide association analysis	WES	y	n			427367	NA	NR	NR	NA	NR	GRCh37	0			#DIV/0!	European	NA	NA	NR	1	Osteonecrosis of the jaw as a response to intravenous bisphosphonate use in cancer	osteonecrosis, response to bisphosphonate	http://www.ebi.ac.uk/efo/EFO_0004259, http://www.ebi.ac.uk/efo/EFO_0009958	cancer	http://www.ebi.ac.uk/efo/EFO_0000311	N			NA		N		NA
28436151	Peng, Qian; Schork, Nicholas J; Wilhelmsen, Kirk C; Ehlers, Cindy L	2017	2017-04-25	Pubmed search 4; gwas sequencing population (830 results, checked 50)	Whole genome sequence association and ancestry-informed polygenic profile of EEG alpha in a Native American population.	yes				combined multivariate and collapsing (CMC) method; gene-based burden test; Whole genome association analysis	WGS	y	y			NR	27403	multiple	multiple	multiple	NR	GRCh37	1			#DIV/0!	Native American	NA	NA	NA	3	EEG alpha, high-voltage alpha, low-voltage alpha	electroencephalogram measurement	http://www.ebi.ac.uk/efo/EFO_0004357	NA	NA	N			NA		N		NA
28508493	Sabo, Aniko; Mishra, Pamela; Dugan-Perez, Shannon; Voruganti, V Saroja; Kent, Jack W; Kalra, Divya; Cole, Shelley A; Comuzzie, Anthony G; Muzny, Donna M; Gibbs, Richard A; Butte, Nancy F	2017	2017-05-17	Pubmed search 6; rare variant whole genome whole exome (425 results, 50 checked)	Exome sequencing reveals novel genetic loci influencing obesity-related traits in Hispanic children.	yes		900 children from 300 families, 32 extended family groupings		Rare autosomal variants were analyzed using gene-based association analyses, and common autosomal variants were analyzed at single nucleotide variant (SNV) level; SKAT and WST	WES	y	y			54360	29110	>=0.01 (single), <0.01 (multi)	>0.01	<0.01	NR	GRCh37	1			#DIV/0!	Hispanic	NA	NA	VIVA la familia	74	obesity related traits			NA	NA	N			NA		Y		dbGaP	phs000616	The data has been submitted to dbGAP Study Accession phs000616.
28539126	Kim, Dokyoon; Basile, Anna O; Bang, Lisa; Horgusluoglu, Emrin; Lee, Seunggeun; Ritchie, Marylyn D; Saykin, Andrew J; Nho, Kwangsik	2017	18/05/2017	pubmed search; rare variant association analysis	Knowledge-driven binning approach for rare variant association analysis: application to neuroimaging biomarkers in Alzheimer's disease.	yes		methods paper (variant binning). Among 205,136 variants, 188,508 rare variants (MAF < 0.05) were selected for the analysis. binned by five different biological features, genes, KEGG pathway, protein families, regulatory regions and ECRs (Fig. 1). A minimum bin size of 5 variants was used.	Knowledge-driven binning approach for rare variant association analysis; knowledge-driven binning approach implemented in Bin-KAT; SKAT was used for a genome-wide gene- and region-based association analysis		WGS	n	y	functional		NA	NR	<0.05	NA	<0.05	NR	GRCh37	1			#DIV/0!	European	NR	NA	ADNI	1	entorhinal cortex thickness	entorhinal cortex volume measurement	http://www.ebi.ac.uk/efo/EFO_0010302	NA	NA	N			NA		N		NA	link given, but data not apparent: http://www.loni.usc.edu/ADNI/ . Clicked through to find this page https://ida.loni.usc.edu/login.jsp?search=true
28642624	Hixson, James E; Jun, Goo; Shimmin, Lawrence C; Wang, Yizhi; Yu, Guoqiang; Mao, Chunhong; Warren, Andrew S; Howard, Timothy D; Heide, Richard S Vander; Van Eyk, Jennifer; Wang, Yue; Herrington, David M	2017	2017-06-24	Pubmed search 6; rare variant whole genome whole exome (425 results, 50 checked)	Whole Exome Sequencing to Identify Genetic Variants Associated with Raised Atherosclerotic Lesions in Young Persons.	yes				gene-based tests: : a collapsing method (CMC) and SKAT; We used two different EMMAX-based rare variant tests: the collapsing test (emmaxCMC) and the kernel-based test (mixed model SKAT) to test different hypotheses.The collapsing test assumes all functional rare variants in the gene would have effects of the same direction6, while the kernel-based test assumes that each variant can have either po…	WES	y	y			NR	18661	>0.01 (single), <0.05 (multi)	>0.01	<0.05	>-5 (single)	NR	1			#DIV/0!	European, African American	NA	NA	PDAY	1	Raised Atherosclerotic Lesions	atherosclerotic lesion	http://purl.obolibrary.org/obo/HP_0031678	NA	NA	N			NA		N		NA
28669402	Zhang, Di; Zhao, Linhai; Li, Biao; He, Zongxiao; Wang, Gao T; Liu, Dajiang J; Leal, Suzanne M	2017	29/06/2017	pubmed search; rare variant association analysis	SEQSpark: A Complete Analysis Tool for Large-Scale Rare Variant Association Studies Using Whole-Genome and Exome Sequence Data.	yes		methods paper applied to uk10k data	Large-Scale Rare Variant Association Studies Using Whole-Genome and Exome Sequence Data	single variant and rare variant aggregate association analysis - SKATO-O, combined multivariate collapsing, and burden of rare variants	WGS	y	y	missense, nonsense, splice-site, or frameshift (multi)	aggregate	9332772	15,937-18011	>0.01 (single), <0.01 (multi)	>0.01	<0.01	NR	NR	1			#DIV/0!	NR	NR	NR	UK10K	1	Waist-to-hip ratio	Waist-hip ratio	http://www.ebi.ac.uk/efo/EFO_0004343	NA	NA	N			NA		N		NA
28263315	Long, Tao; Hicks, Michael; Yu, Hung-Chun; Biggs, William H; Kirkness, Ewen F; Menni, Cristina; Zierer, Jonas; Small, Kerrin S; Mangino, Massimo; Messier, Helen; Brewerton, Suzanne; Turpaz, Yaron; Perkins, Brad A; Evans, Anne M; Miller, Luke A D; Guo, Lining; Caskey, C Thomas; Schork, Nicholas J; Garner, Chad; Spector, Tim D; Venter, J Craig; Telenti, Amalio	2017	2017-07-03	GWAS lit search	Whole-genome sequencing identifies common-to-rare variants associated with human blood metabolites.	yes		Curated as part of 2017 pilot. Data on Catalog ftp (ftp://ftp.ebi.ac.uk/pub/databases/gwas/pilot_data/sequencing_pilot_201710/).	whole-genome sequencing study	burden test, SKAT	WGS	y	y			4,660,000-6690000	37229	>0.005, 0.005-0.05 (single), 0.001 (multi)	>0.05, 0.005-0.05	<0.001	NR	GRCh38	1			#DIV/0!	European	NA	NA	TwinsUK	644	Blood metabolite levels	blood metabolite measurement	http://www.ebi.ac.uk/efo/EFO_0005664	NA	NA	N			NA	NA	N		NA
28686619	Hammer, Michael F; Ishii, Atsushi; Johnstone, Laurel; Tchourbanov, Alexander; Lau, Branden; Sprissler, Ryan; Hallmark, Brian; Zhang, Miao; Zhou, Jin; Watkins, Joseph; Hirose, Shinichi	2017	2017-07-07	ref in paper (actually cited Tim's Klassen ref)	Rare variants of small effect size in neuronal excitability genes influence clinical outcome in Japanese cases of SCN1A truncation-positive Dravet syndrome.	yes	gene based is GW, single variant analysis was performed but was targeted (237 genes)	mildly affected versus severely affected. We performed tests aimed at identifying 1) single common variants that are enriched in either phenotypic group, 2) sets of common or rare variants aggregated in and around genes associated with clinical outcome, and 3) rare variants in 237 candidate genes associated with neuronal excitability.		we adaptively combined a burden test and SKAT to perform gene-based association tests on the WES data to assess the joint effects of multiple SNPs in a region on a binary outcome phenotypes (mild or severe).	WES	y	y	all - "Considering all other variants in the complete dataset"	NF	NR	NR	>0.01 (single), all (multi)	>0.01	all	NR	GRCh37	0			#DIV/0!	East Asian	Japanese	NA	NR	1	SCN1A truncation-positive Dravet syndrome	Dravet syndrome	http://www.orpha.net/ORDO/Orphanet_33069	NA	NA	N			NA		N		SRA	https://www.ncbi.nlm.nih.gov/bioproject/391353
28704393	Simino, Jeannette; Wang, Zhiying; Bressler, Jan; Chouraki, Vincent; Yang, Qiong; Younkin, Steven G; Seshadri, Sudha; Fornage, Myriam; Boerwinkle, Eric; Mosley, Thomas H	2017	2017-07-14	Pubmed search 4; gwas sequencing population (830 results, checked 50)	Whole exome sequence-based association analyses of plasma amyloid-Œ≤ in African and European Americans; the Atherosclerosis Risk in Communities-Neurocognitive Study.	yes			Whole exome sequence-based association analyses	T5 gene-based, SKAT	WES	y	y			113423	16733	≥ 0.01 (single), <=0.05 (multi), ≥0.005 (cumulative)	> 0.01	<0.05	NR	GRCh37	1			#DIV/0!	European, African American	NA	NA	ARIC	1	plasma amyloid-β	amyloid beta measurement	http://www.ebi.ac.uk/efo/EFO_0005194	NA	NA	N			NA		N		NA
28777004	Chen, Fei; Szymanski, Eva P; Olivier, Kenneth N; Liu, Xinyue; Tettelin, Herv√©; Holland, Steven M; Duggal, Priya	2017	2017-08-05	Pubmed search 1; sequencing association genetic (12364; 80 studies checked 13/9/17)	Whole-Exome Sequencing Identifies the 6q12-q16 Linkage Region and a Candidate Gene, TTK, for Pulmonary Nontuberculous Mycobacterial Disease.	yes	familial and sporadic cases	66 cases, 15 controls, familial and sporadic cases, n SNPs per gene in T2		Analysis was restricted to 16,026 genes with at least two rare variants defined as SNVs with call rate greater than 95% and MAF less than 0.05	WES	n	y			NA	16026	<0.05	NA	<0.05	NR	GRCh37	0			#DIV/0!	European	NR	NAE		1	Pulmonary nontuberculous mycobacterial disease	mycobacterial infectious disease	http://purl.obolibrary.org/obo/MONDO_0020590	NA	NA	N			NA		N		NA
28879196	Monson, Eric T; Pirooznia, Mehdi; Parla, Jennifer; Kramer, Melissa; Goes, Fernando S; Gaine, Marie E; Gaynor, Sophia C; de Klerk, Kelly; Jancic, Dubravka; Karchin, Rachel; McCombie, W Richard; Zandi, Peter P; Potash, James B; Willour, Virginia L	2017	2017-08-09	Pubmed search 2; sequencing association genome OR exome (19962, 80 studies checked, 13/9/17)	Assessment of Whole-Exome Sequence Data in Attempted Suicide within a Bipolar Disorder Cohort.	yes		clearly states how many statistical tests performed. "To control for multiple testing, all test results were compared against conservative Bonferroni thresholds: p < 5 × 10−8 (~1,000,000 tests) for single variant, conservative p < 1.0 × 10−6 (49,452 tests) and a more liberal p < 2.5 × 10−6 (~20,000 genes assessed) for gene level, and p < 1.4 × 10−5 (3,654 tests) for pathway association tests. "	whole-exome sequencing; Rare functional variants;	examine rare functional variation; single-variant tests and collapsed-variant tests (“gene burden”; using the Combined Multivariate Collapsing method); SKAT; To control for multiple testing, all test results were compared against conservative Bonferroni thresholds: p < 5 × 10−8 (~1,000,000 tests) for single variant, conservative p < 1.0 × 10−6 (49,452 tests) and a more liberal p < 2.5 × 10−6 (~20…	WES	y	y			49452	~20,000	≤0.05, ≤0.01	NR	<0.05, <0.01	NR	GRCh37	1			#DIV/0!	European	European American	NAE		1	Attempted suicide	attempted suicide	http://www.ebi.ac.uk/efo/EFO_0004321	Bipolar disorder	http://www.ebi.ac.uk/efo/EFO_0000289	N			NA		N		NA
28067910	Luo, Yang; de Lange, Katrina M; Jostins, Luke; Moutsianas, Loukas; Randall, Joshua; Kennedy, Nicholas A; Lamb, Christopher A; McCarthy, Shane; Ahmad, Tariq; Edwards, Cathryn; Serra, Eva Goncalves; Hart, Ailsa; Hawkey, Chris; Mansfield, John C; Mowat, Craig; Newman, William G; Nichols, Sam; Pollard, Martin; Satsangi, Jack; Simmons, Alison; Tremelling, Mark; Uhlig, Holm; Wilson, David C; Lee, James…	2017	2017-09-01	UKBB list	Exploring the genetic architecture of inflammatory bowel disease by whole-genome sequencing identifies association at ADCY7.	yes, also standard array	authors perform seq only single variant and gene-based, as well as imputation into GWAS cohorts	sample size is for seq only, larger sample size for GWAS	we sequenced the whole genomes; tested for association; GWAS [but standard GWAS also performed]	low coverage whole genome sequencing; interrogating these low frequency variants; variants of a particular functional class are aggregated into a gene-level test	WGS	y	y	functional or predicted damaging coding variation (multi); The particular Variant Effect Predictor [21] annotations used to define these variant groups are de- tailed in Supplementary Table 8. Combined Annotation Dependent Depletion (CADD) scores [22] were used to further subset annotated sites into those that were predicted to have damaging consequences (CADD score ∏ 21).	aggregate	13000000	18670	>=0.001 (single), <=0.005 (multi)	>0.001	<0.005	>1 (multi)	GRCh37	2			#DIV/0!	European	NA	NA	UKBiobank	1	Inflammatory bowel disease	Inflammatory bowel disease	http://www.ebi.ac.uk/efo/EFO_0003767	NA	NA	N			NA		Y		EGA	EGAD00001000409, EGAD00001000401, EGAS00001000924	Whole genome sequence data that supports this study has been deposited in the European Genome phenome Archive (EGA) under the accession codes EGAD00001000409 and EGAD00001000401. Genotype data is available under accession code EGAS00001000924.
28912365	Raffield, Laura M; Zakai, Neil A; Duan, Qing; Laurie, Cecelia; Smith, Joshua D; Irvin, Marguerite R; Doyle, Margaret F; Naik, Rakhi P; Song, Ci; Manichaikul, Ani W; Liu, Yongmei; Durda, Peter; Rotter, Jerome I; Jenny, Nancy S; Rich, Stephen S; Wilson, James G; Johnson, Andrew D; Correa, Adolfo; Li, Yun; Nickerson, Deborah A; Rice, Kenneth; Lange, Ethan M; Cushman, Mary; Lange, Leslie A; Reiner, A…	2017	2017-09-16	TOPMed publications list ; https://www.nhlbiwgs.org/publications	D-Dimer in African Americans: Whole Genome Sequence Analysis and Relationship to Cardiovascular Disease Risk in the Jackson Heart Study.	yes			Whole genome sequence analysis;	gene-based rare variant results; genome wide, sequencing-based association study	WGS	y	y			32503121	18750	<0.05 (multi)	NR	<0.05	>4 (single)	GRCh37	1			#DIV/0!	African American	NA	NA	TOPMed / JHS	1	D-dimer levels	D dimer measurement	http://www.ebi.ac.uk/efo/EFO_0004507	NA	NA	N			NA		Y		dbGaP	phs000964.v1.p1
29074453	Grant, Robert C; Denroche, Robert E; Borgida, Ayelet; Virtanen, Carl; Cook, Natalie; Smith, Alyssa L; Connor, Ashton A; Wilson, Julie M; Peterson, Gloria; Roberts, Nicholas J; Klein, Alison P; Grimmond, Sean M; Biankin, Andrew; Cleary, Sean; Moore, Malcolm; Lemire, Mathieu; Zogopoulos, George; Stein, Lincoln; Gallinger, Steven	2017	2017-10-28	Pubmed search 10 ("whole exome sequencing"[MeSH Terms] OR ("whole"[All Fields] AND "exome"[All Fields] AND "sequencing"[All Fields]) OR "whole exome sequencing"[All Fields]) AND ("association"[MeSH Terms] OR "association"[All Fields]) - BEST MATCH	Exome-Wide Association Study of Pancreatic Cancer Risk.	yes		Case-control; rare inactivating variants, and rare damaging variants separately.	exome-wide association study	rare inactivating variants ; RIVs were defined as having allele frequencies less than .01 in our cohort and the ExAC databases); rare damaging variants (RDVs) and nonsynonymous variants	WES	y	y			42825	14662	<0.01	<0.01	<0.01	NR	GRCh37	1			#DIV/0!	European	NA	NA	PanCuRx, OPCS, QPCS, PACA-AU, ADSP	1	Pancreatic cancer	Pancreatic carcinoma	http://www.ebi.ac.uk/efo/EFO_0002618	NA	NA	Y	P	Y	ST2 (multi), ST4 (single)	multi- 14k; single - 42k	N		NA
29149916	Gratten, Jacob; Zhao, Qiongyi; Benyamin, Beben; Garton, Fleur; He, Ji; Leo, Paul J; Mangelsdorf, Marie; Anderson, Lisa; Zhang, Zong-Hong; Chen, Lu; Chen, Xiang-Ding; Cremin, Katie; Deng, Hong-Weng; Edson, Janette; Han, Ying-Ying; Harris, Jessica; Henders, Anjali K; Jin, Zi-Bing; Li, Zhongshan; Lin, Yong; Liu, Xiaolu; Marshall, Mhairi; Mowry, Bryan J; Ran, Shu; Reutens, David C; Song, Sharon; Tan,…	2017	2017-11-19	GWAS lit search	Whole-exome sequencing in amyotrophic lateral sclerosis suggests NEK1 is a risk gene in Chinese.	yes		Case-control in Chinese, meta-analysed with previous EA data		exome-wide gene-based association testing	WES	n	y			NA	26,214-301,368	<0.00005	NA	<0.00005	singleton	GRCh37	3			#DIV/0!	East Asian, European	Chinese	NA	NR	1	Amyotrophic lateral sclerosis	Amyotrophic lateral sclerosis	http://www.ebi.ac.uk/efo/EFO_0000253	NA	NA	Y	N	Y	ST5, TS6	multi- 26-30k, two differnt stat models	N		NA
29181857	Patel, T; Brookes, KJ; Turton, J; Chaudhury, S; Guetta-Baranes, T; Guerreiro, R; Bras, J; Hernandez, D; Singleton, A; Francis, PT; Hardy, J; Morgan, K	2017	2017-11-29	GWAS lit search	Whole-exome sequencing of the BDR cohort: evidence to support the role of the PILRA gene in Alzheimer's disease.	yes	<100k SNPs analysed	Non-familial - sporadic cases; case-control	Exome-wide single-variant association and gene burden tests; exome-wide burden analysis	Calpha test was used for exome-wide analysis, and the SKAT-O test was used for selected genes	WES	y	y	nonsingleton variants in coding regions; coding mutations	both	76640	NR	>0.002	>0.002	>0.002	non-singleton	GRCh37	0			#DIV/0!	NR	NA	UK	BDR	1	Late onset Alzheimer's disease	Late onset Alzheimer's disease	http://www.ebi.ac.uk/efo/EFO_1001870	NA	NA	N			NA		N		NA
29282330	Sarnowski, Chlo√©; Satizabal, Claudia L; DeCarli, Charles; Pitsillides, Achilleas N; Cupples, L Adrienne; Vasan, Ramachandran S; Wilson, James G; Bis, Joshua C; Fornage, Myriam; Beiser, Alexa S; DeStefano, Anita L; Dupuis, Jos√©e; Seshadri, Sudha; NHLBI Trans-Omics for Precision Medicine (TOPMed) Consortium; TOPMed Neurocognitive Working Group	2017	2017-12-29	TOPMed publications list ; https://www.nhlbiwgs.org/publications	Whole genome sequence analyses of brain imaging measures in the Framingham Study.	yes		brain imaging phenotypes, gene-based tests for rare variants using (1) a sliding-window approach, (2) a selection of functional exonic variants, or (3) all variants.	Whole genome sequence analysis; whole genome sequence-wide search	SKAT and burden test [T1]; WGS association analysis	WGS	y	y			NR	20,000-279,713	<=0.01 (multi)	NR	<0.01	>10 (single)	NR	1			#DIV/0!	European, NR	NA	NA	TOPMed / FHS	3	cerebral and hippocampal volumes and white matter hyperintensity	brain cortex volume measurement, hippocampal volume, white matter hyperintensity measurement	http://www.ebi.ac.uk/efo/EFO_0010287, http://www.ebi.ac.uk/efo/EFO_0005035, http://www.ebi.ac.uk/efo/EFO_0005665	NA	NA	N			NA		N		NA
29706360	Corominas, Jordi; Colijn, Johanna M; Geerlings, Maartje J; Pauper, Marc; Bakker, Bjorn; Amin, Najaf; Lores Motta, Laura; Kersten, Eveline; Garanto, Alejandro; Verlouw, Joost A M; van Rooij, Jeroen G J; Kraaij, Robert; de Jong, Paulus T V M; Hofman, Albert; Vingerling, Johannes R; Schick, Tina; Fauser, Sascha; de Jong, Eiko K; van Duijn, Cornelia M; Hoyng, Carel B; Klaver, Caroline C W; den Hollan…	2018	2018-01-05	GWAS Catalog ML literature search	Whole-Exome Sequencing in Age-Related Macular Degeneration Identifies Rare Variants in COL8A1, a Component of Bruch's Membrane.	yes			WES study; Genome-wide case-control association study of WES data; gene-based CMC burden test	Three different methods were used: the Combined Multivariate and Collapsing (CMC)_counts and Variable Thresholds tests, which are burden tests that assume all alleles to influence the association in the same direction, and the sequence kernel association test (SKAT) test, which evaluates risk and protective alleles to maximize power	WES	y	y			308784	17596	all (single), <0.05 (multi)	all	<0.05	NR	GRCh37	1			#DIV/0!	European	NA	NA	EGD, RS	1	Age-related macular degeneration	Age-related macular degeneration	http://www.ebi.ac.uk/efo/EFO_0001365	NA	NA	N			NA		N		NA
30268395	Tester, David J; Wong, Leonie C H; Chanana, Pritha; Gray, Belinda; Jaye, Amie; Evans, Jared M; Evans, Margaret; Fleming, Peter; Jeffrey, Iona; Cohen, Marta; Tfelt-Hansen, Jacob; Simpson, Michael A; Behr, Elijah R; Ackerman, Michael J	2018	2018-01-10	GWAS Catalog ML literature search	Exome-Wide Rare Variant Analyses in Sudden Infant Death Syndrome.	yes			Exome-Wide Rare Variant Analyses; burden of ultra-rare variants	exome-wide analysis of rare protein-altering variation; collapsing exome-wide rare variant association analysis; burden analysis	WES	n	y			NA	20000	<0.00005	NA	<0.00005	NR	NR	1			#DIV/0!	European	NA	NA	NR	1	Sudden infant death syndrome	Sudden infant death syndrome	http://www.ebi.ac.uk/efo/EFO_0005303	NA	NA	N			NA		N		NA
29593342	Shaw, Kelly A; Cutler, David J; Okou, David; Dodd, Anne; Aronow, Bruce J; Haberman, Yael; Stevens, Christine; Walters, Thomas D; Griffiths, Anne; Baldassano, Robert N; Noe, Joshua D; Hyams, Jeffrey S; Crandall, Wallace V; Kirschner, Barbara S; Heyman, Melvin B; Snapper, Scott; Guthery, Stephen; Dubinsky, Marla C; Shapiro, Jason M; Otley, Anthony R; Daly, Mark; Denson, Lee A; Kugathasan, Subra; Zw…	2018	28/03/2018	EuropePMC search skat-o whole genome sequencing	Genetic variants and pathways implicated in a pediatric inflammatory bowel disease cohort.	yes		multi-variant, SKAT-O -'tested rarevariants with combined annotation dependent depletion(CADD) scores [18] greater than 10' dbGaP common variant analysis, ExAC rare variant analysis	we performed logistic regression for common variants and optimal unified association tests (SKAT-O) for rare, likely-deleterious variants.		WES	y	y	CADD sores >10 (multi)	aggregate	NR	NR	>0.05 (single), <0.05 (multi)	>0.05	<0.05	NR	GRCh38	1			#DIV/0!	European	NA	NA	RISK, Emory, Epi4K, ARRA	1	Pediatric inflammatory bowel disease	inflammatory bowel disease	http://www.ebi.ac.uk/efo/EFO_0003767	NA	NA	N			NA		Y		dbGaP	phs001076.v1.p1
30281655	Corbitt, Holly; Morris, Shaine A; Gravholt, Claus H; Mortensen, Kristian H; Tippner-Hedges, Rebecca; Silberbach, Michael; Maslen, Cheryl L; GenTAC Registry Investigators	2018	2018-04-10	GWAS Catalog ML literature search	TIMP3 and TIMP1 are risk genes for bicuspid aortic valve and aortopathy in Turner syndrome.	yes	gene burden (skat-o) association test only, single variants in implicated genes presented (no assoc statistic, chi-square only)	see 30770620; discovery cohort of 188 and a replication cohort of 53 individuals	A gene-based burden test, the optimal sequence kernel association test (SKAT-O)	SKAT-O analysis	WES	n	y			NA	NR	NR	NA	NR	NR	GRCh37	0			#DIV/0!	European	NA	NA	GenTAC	2	Bicuspic aortic valve [and aortic diameter z-score] in Turner syndrome	bicuspid aortic valve, aortic disease	http://purl.obolibrary.org/obo/HP_0001647, http://www.ebi.ac.uk/efo/EFO_0005775	Turner syndrome	http://www.orpha.net/ORDO/Orphanet_881	N			NA		Y		dbGaP	phs001531.v1.p1
30289878	Scott, William K; Medie, Felix Mba; Ruffin, Felicia; Sharma-Kuinkel, Batu K; Cyr, Derek D; Guo, Shengru; Dykxhoorn, Derek M; Skov, Robert L; Bruun, Niels E; Dahl, Anders; Lerche, Christian J; Petersen, Andreas; Larsen, Anders Rhod; Lauridsen, Trine Kiilerich; Johansen, Helle Krogh; Ullum, Henrik; SÃ¸rensen, Erik; Hassager, Christian; Bundgaard, Henning; SchÃ¸nheyder, Henrik C; Torp-Pedersen, Chri…	2018	2018-05-10	EuropePMC search "skat-o AND sequencing"	Human genetic variation in GLS2 is associated with development of complicated Staphylococcus aureus bacteremia.	yes				Firth-bias corrected logistic regression, gene-based analysis using the SKAT-O program	WES	y	y	all and functional - missense, nonsense (stop-gain or stop-loss), or splice-gain or loss (multi)	aggregate	404808	19822	all	all	all	NR	GRCh37	0			#DIV/0!	European	NA	NA	SABG	1	Complicated Staphylococcus aureus bacteremia (SAB)	staphylococcus aureus infection	http://www.ebi.ac.uk/efo/EFO_0005681	Staphylococcus aureus bacteremia (SAB)	http://www.ebi.ac.uk/efo/EFO_0005681	Y	N	Y	ST1	multi -19k, SKAT-O results	Y		dbGaP	phs001505.v1.p1
29764838	Hu, Yao; Raffield, Laura M; Polfus, Linda M; Moscati, Arden; Nadkarni, Girish; Preuss, Michael H; Zhong, Xue; Wei, Qiang; Rich, Stephen S; Li, Yun; Wilson, James G; Correa, Adolfo; Loos, Ruth J F; Li, Bingshan; Auer, Paul L; Reiner, Alex P; NHLBI Trans-Omics for Precision Medicine Consortium	2018	2018-05-17	TOPMed publications list ; https://www.nhlbiwgs.org/publications	A common <i>TCN1</i> loss-of-function variant is associated with lower vitamin B<sub>12</sub> concentration in African Americans.	yes				Association of each single variant	WGS	y	n	NR		29665030	NA	>0.001	>0.001	NA	NR	GRCh37	1			#DIV/0!	African American	NA	NA	TOPMed	1	Vitamin B12 levels	vitamin B12 measurement	http://www.ebi.ac.uk/efo/EFO_0004620	NA	NA	N			NA		Y		dbGaP	phs000964.v2.p1
29618726	Gao, Chuan; Tabb, Keri L; Dimitrov, Latchezar M; Taylor, Kent D; Wang, Nan; Guo, Xiuqing; Long, Jirong; Rotter, Jerome I; Watanabe, Richard M; Curran, Joanne E; Blangero, John; Langefeld, Carl D; Bowden, Donald W; Palmer, Nicholette D	2018	2018-06-04	GWAS lit search	Exome Sequencing Identifies Genetic Variants Associated with Circulating Lipid Levels in Mexican Americans: The Insulin Resistance Atherosclerosis Family Study (IRASFS).	yes	includes pedigree, but does standard association analysis.	Exome sequencing of 1,205 Mexican Americans (90 pedigrees) from the IRASFS identified 548,889 variants and association and linkage analyses with lipid levels were performed. Replication and meta-analysis		burden testing	WES	y	y			548889	39173	all	all	all	NR	GRCh37	1			#DIV/0!	Hispanic	Mexican-American		IRASFS	4	Circulating Lipid Levels - HDL, LDL, TC, TG	triglyceride measurement, high density lipoprotein cholesterol measurement, low density lipoprotein cholesterol measurement, total cholesterol measurement	http://www.ebi.ac.uk/efo/EFO_0004530, http://www.ebi.ac.uk/efo/EFO_0004612, http://www.ebi.ac.uk/efo/EFO_0004611, http://www.ebi.ac.uk/efo/EFO_0004574	NA	NA	N			NA		N		NA
29973585	Zekavat, Seyedeh M; Ruotsalainen, Sanni; Handsaker, Robert E; Alver, Maris; Bloom, Jonathan; Poterba, Timothy; Seed, Cotton; Ernst, Jason; Chaffin, Mark; Engreitz, Jesse; Peloso, Gina M; Manichaikul, Ani; Yang, Chaojie; Ryan, Kathleen A; Fu, Mao; Johnson, W Craig; Tsai, Michael; Budoff, Matthew; Vasan, Ramachandran S; Cupples, L Adrienne; Rotter, Jerome I; Rich, Stephen S; Post, Wendy; Mitchell, …	2018	2018-06-07	TOPMed publications list ; https://www.nhlbiwgs.org/publications	Deep coverage whole genome sequences and plasma lipoprotein(a) in individuals of European and African ancestries.	yes	gene based and single variant (also region based)	rare variants grouped by coding, and non-coding by distance, sliding window and expression		coding rare variant analyses studies (RVAS); SKAT	WGS	y	y			NR	NR	>0.001 (single), <0.001 (multi)	>0.001	<0.001		GRCh37	2			#DIV/0!	European, African American	Estonian, Finnish, African American	NA	TOPMed / JHS, Estonian Biobank, FINRISK	2	lipoprotein(a) = Lp(a), and Lp(a)-C	lipoprotein A measurement	http://www.ebi.ac.uk/efo/EFO_0006925	NA	NA	Y	N	Y	SD7-SD12 (multivariant results, by different definitions, unconditioned and conditioned for KIV2-CN)	multi - 11-18k (muliple models); single - top	Y		dbGaP, Estonian Biobank	phs000964, phs000974, phs001416, phs000956; Summary-level list of genotypes and genotype counts are available on the BRAVO server (https://bravo.sph.umich.edu/). The Finnish WGS and array genotype data can be accessed through THL Biobank (https://thl.fi/fi/web/thl-biobank). The WGS data at Estonian Genome Center, University of Tartu can be accessed via Estonian Biobank (www.biobank.ee).
29941447	Kwak, Soo Heon; Chae, Jeesoo; Lee, Seungbok; Choi, Sungkyoung; Koo, Bo Kyung; Yoon, Ji Won; Park, Jin-Ho; Cho, Belong; Moon, Min Kyong; Lim, Soo; Cho, Young Min; Moon, Sanghoon; Kim, Young Jin; Han, Sohee; Hwang, Mi Yeong; Cho, Yoon Shin; Lee, Myung-Shik; Jang, Hak C; Kang, Hyun Min; Park, Taesung; Cho, Nam H; Kim, Kyunga; Kim, Jong-Il; Park, Kyong Soo	2018	2018-06-27	GWAS Catalog ML literature search	Nonsynonymous Variants in PAX4 and GLP1R Are Associated With Type 2 Diabetes in an East Asian Population.	yes		three stages - whole-exome sequencing and exome array genotyping meta-analysis, and in silico replication			WES	y	n			NR	NA	all	all	NA	NR	GRCh37	1			#DIV/0!	East Asian	Korean	NA		1	type 2 diabetes	type II diabetes mellitus	http://www.ebi.ac.uk/efo/EFO_0001360	NA	NA	N			NA		N		NA
29949718	Prokopenko, Dmitry; Sakornsakolpat, Phuwanat; Fier, Heide Loehlein; Qiao, Dandi; Parker, Margaret M; McDonald, Merry-Lynn N; Manichaikul, Ani; Rich, Stephen S; Barr, R Graham; Williams, Christopher J; Brantly, Mark L; Lange, Christoph; Beaty, Terri H; Crapo, James D; Silverman, Edwin K; Cho, Michael H	2018	2018-06-28	GWAS Catalog ML literature search	Whole-Genome Sequencing in Severe Chronic Obstructive Pulmonary Disease.	yes	gene based and single variant, also 'region based'			single-variant and grouped-variant analyses; sequencing studies; The whole genome was partitioned into nonoverlapping regions using a spatial clustering approach; SKAT-RC, SKAT-O	WGS	y	y			NR	NR	all and <=0.01 (multi)	all	all, <0.01	NR	GRCh37	1			#DIV/0!	European, African American	NA	NA	TOPMed	1	severe COPD in smoking	Chronic Obstructive Pulmonary Disease	http://www.ebi.ac.uk/efo/EFO_0000341	smoking behaviour	http://www.ebi.ac.uk/efo/EFO_0004318	N			NA		N		NA
29509491	Mak, Angel C Y; White, Marquitta J; Eckalbar, Walter L; Szpiech, Zachary A; Oh, Sam S; Pino-Yanes, Maria; Hu, Donglei; Goddard, Pag√©; Huntsman, Scott; Galanter, Joshua; Wu, Ann Chen; Himes, Blanca E; Germer, Soren; Vogel, Julia M; Bunting, Karen L; Eng, Celeste; Salazar, Sandra; Keys, Kevin L; Liberto, Jennifer; Nuckton, Thomas J; Nguyen, Thomas A; Torgerson, Dara G; Kwok, Pui-Yan; Levin, Albert…	2018	2018-07-03	TOPMed publications list ; https://www.nhlbiwgs.org/publications	Whole-Genome Sequencing of Pharmacogenetic Drug Response in Racially Diverse Children with Asthma.	yes		see PMID 29578752. case-control = high-low drug response, ancestry-specific and trans-ancestry meta-analysis. Several different multivariant grouping methods. Sliding window approach = primary		We tested the combined effects of common and rare variants on BDR using SKAT-O (37) to examine variants in 1-kb sliding windows with 500-bp increments	WGS	y	y			NR	5300000 (windows)	>0.01 (single)	>0.01	all	NR	GRCh37	1			#DIV/0!	Hispanic, African American	Puerto Rican, Mexican	NA	TOPMed	1	bronchodilator (Albuterol) drug response in childhood asthma	response to bronchodilator	http://purl.obolibrary.org/obo/GO_0097366	childhood onset asthma	http://www.ebi.ac.uk/efo/EFO_0004591	N			NA		Y		dbGaP	phs000920.v1.p1, phs000921.v1.p1	The dbGaP study accession numbers for GALA II and SAGE II are phs000920.v1.p1 and phs000921.v1.p1, respectively.
30503768	Zhang, Xiaoling; Zhu, Congcong; Beecham, Gary; Vardarajan, Badri N; Ma, Yiyi; Lancour, Daniel; Farrell, John J; Chung, Jaeyoon; Alzheimer's Disease Sequencing Project; Mayeux, Richard; Haines, Jonathan L; Schellenberg, Gerard D; Pericak-Vance, Margaret A; Lunetta, Kathryn L; Farrer, Lindsay A	2018	2018-07-12	GWAS Catalog ML literature search	A rare missense variant of CASP7 is associated with familial late-onset Alzheimer's disease.	yes		jsut over 100k pre QC (100,338 variants for EA and 64,691 for CH). Sample n confusing, either 2 or 3		single variant SCORE tests, gene-based SKAT-O tests	WES	y	y			46425	1,941-14,960	<0.05 (multi)	NR	<0.05	>10 (single), >10 (cumulative)	GRCh37	3			#DIV/0!	European, other admixed	Caribbean-Hispanic	NA	ADSP	1	familial late-onset Alzheimer's disease	late-onset Alzheimers disease	http://www.ebi.ac.uk/efo/EFO_1001870	NA	NA	N			NA		N		NA
30009200	Raghavan, Neha S; Brickman, Adam M; Andrews, Howard; Manly, Jennifer J; Schupf, Nicole; Lantigua, Rafael; Wolock, Charles J; Kamalakaran, Sitharthan; Petrovski, Slave; Tosto, Giuseppe; Vardarajan, Badri N; Goldstein, David B; Mayeux, Richard; Alzheimer's Disease Sequencing Project	2018	2018-07-17	NIH project reporter: https://projectreporter.nih.gov/project_info_results.cfm?aid=9322395&icde=0	Whole-exome sequencing in 20,197 persons for rare variants in Alzheimer's disease.	yes					WES	n	y			NA	15736	NR	NA	NR	<0.0001	GRCh37	3			#DIV/0!	European, African American, other admixed	Caribbean-Hispanic	NA	WHICAP, ADSP, IGM	1	Alzheimer's disease	Alzheimer's disease	http://www.ebi.ac.uk/efo/EFO_0000249	NA	NA	N			NA		N		NA
30108311	Bis, Joshua C; Jian, Xueqiu; Kunkle, Brian W; Chen, Yuning; Hamilton-Nelson, Kara L; Bush, William S; Salerno, William J; Lancour, Daniel; Ma, Yiyi; Renton, Alan E; Marcora, Edoardo; Farrell, John J; Zhao, Yi; Qu, Liming; Ahmad, Shahzad; Amin, Najaf; Amouyel, Philippe; Beecham, Gary W; Below, Jennifer E; Campion, Dominique; Cantwell, Laura; Charbonnier, Camille; Chung, Jaeyoon; Crane, Paul K; Cru…	2018	2018-08-16	GWAS Catalog ML literature search	Whole exome sequencing study identifies novel rare and common Alzheimer's-Associated variants involved in immune response and transcriptional regulation.	yes			considering individual variants as well as gene-based tests aggregating rare, predicted functional, and loss of function variants	SKAT-O; For these analyses, the SKAT portion of the test included variants with a MAF≤0.05; the burden component aggregated variants with MAF≤0.01, seqMeta	WES	y	y			160898	4,634-17613	>0.0005 (single); <0.05, <=0.01 (multi)	>0.0005	<0.05, <0.01	>10 (single and cumulative)	GRCh37	3			#DIV/0!	European, other admixed	Caribbean-Hispanic	NA	ADSP	1	Alzheimer's disease	Alzheimer's disease	http://www.ebi.ac.uk/efo/EFO_0000249	NA	NA	N			NA		N		NA
30140000	Natarajan, Pradeep; Peloso, Gina M; Zekavat, Seyedeh Maryam; Montasser, May; Ganna, Andrea; Chaffin, Mark; Khera, Amit V; Zhou, Wei; Bloom, Jonathan M; Engreitz, Jesse M; Ernst, Jason; O'Connell, Jeffrey R; Ruotsalainen, Sanni E; Alver, Maris; Manichaikul, Ani; Johnson, W Craig; Perry, James A; Poterba, Timothy; Seed, Cotton; Surakka, Ida L; Esko, Tonu; Ripatti, Samuli; Salomaa, Veikko; Correa, A…	2018	2018-08-25	TOPMed publications list ; https://www.nhlbiwgs.org/publications	Deep-coverage whole genome sequences and blood lipids among 16,324 individuals.	yes	gene based and single variant (also region based)	rare variant coding and non-coding. "appropriate definitions of statistical significance for WGS association analyses have not been harmonized in the field. The convention of α = 5 × 10−8 comes from the assumption of performing 1,000,000 independent tests. Based on our findings and simulations from others3, 10−9 may be more appropriate for analyses across diverse ethnicities to allele frequency 0…		SKAT	WGS	y	y			32086348	20,000-254,032	>0.001 (single), <0.001 (multi)	>0.001	<0.001	NR	GRCh37	3			#DIV/0!	European, African unspecified, East Asian, Hispanic	NA	NA	TOPMed, FHS, OOA, JHS, MESA, FINRISK, Estonian Biobank	4	blood lipids - plasma total cholesterol, low-density lipoprotein cholesterol (LDL-C), high-density lipoprotein cholesterol, and triglycerides	total cholesterol measurement, low density lipoprotein cholesterol measurement, high density lipoprotein cholesterol measurement, triglyceride measurement	http://www.ebi.ac.uk/efo/EFO_0004574, http://www.ebi.ac.uk/efo/EFO_0004195, http://www.ebi.ac.uk/efo/EFO_0004612, http://www.ebi.ac.uk/efo/EFO_0004530	NA	NA	N			NA		Y		dbGaP	phs000974.v1.p1, phs000964.v1.p1,phs000956.v1.p1, phs001416.v1.p1	dbGaP Exchange Area - FHS phs000974.v1.p1, JHS phs000964.v1.p1, OOA phs000956.v1.p1, and MESA phs001416.v1.p1. Individual-level harmonized lipids used for analysis are also available through restricted access via the TOPMed dbGaP Exchange Area
29738522	Heinzen, Erin L; O'Neill, Adam C; Zhu, Xiaolin; Allen, Andrew S; Bahlo, Melanie; Chelly, Jamel; Chen, Ming Hui; Dobyns, William B; Freytag, Saskia; Guerrini, Renzo; Leventer, Richard J; Poduri, Annapurna; Robertson, Stephen P; Walsh, Christopher A; Zhang, Mengqi; Epi4K Consortium; Epilepsy Phenome/Genome Project	2018	2018-09-05	GWAS Catalog ML literature search	De novo and inherited private variants in MAP1B in periventricular nodular heterotopia.	yes		Exome sequencing;; language describing gene based is unusual, 4 different models, case-control	gene-level collapsing analysis		WES	n	y			NA	18405	<0.001 (bi-allelic)	NA	<0.001	<4 (dominant)	GRCh37	3			#DIV/0!	European, Native American, NR	NA	US, Italy, Australia, New Zealand,	EPGP, IGM	1	periventricular nodular heterotopia	periventricular nodular heterotopia	http://www.orpha.net/ORDO/Orphanet_98892	NA	NA	N			NA		Y	partial	dbGaP	phs001183.v1.p1	cases only . Some sequence data has been restricted from sharing ... The rest of the sequence data, 128 out of 202, are available from dbGaP under Study Accession number phs001183.v1.p1.
30405126	Gilly, Arthur; Suveges, Daniel; Kuchenbaecker, Karoline; Pollard, Martin; Southam, Lorraine; Hatzikotoulas, Konstantinos; Farmaki, Aliki-Eleni; Bjornland, Thea; Waples, Ryan; Appel, Emil V R; Casalone, Elisabetta; Melloni, Giorgio; Kilian, Britt; Rayner, Nigel W; Ntalla, Ioanna; Kundu, Kousik; Walter, Klaudia; Danesh, John; Butterworth, Adam; Barroso, In√™s; Tsafantakis, Emmanouil; Dedoussis, Geo…	2018	2018-09-11	GWAS Catalog ML literature search	Cohort-wide deep whole genome sequencing and the allelic architecture of complex traits.	yes	burden (gene as well as regional e.g. regulatory/exonic)	burden driving single variants' provided with p-vals, SNP n of 17 million is total 'rare' and 'low freq' variants ('landscape of sequence variation section' which are filtered in 10 different ways for different analyses (TS1, TS5), n genes in burden analysis provided (TS1).	rare variant burdens; whole genome sequencing; allelic architecture	MONSTER (SKAT-O extension); we benchmark 10 approaches using different regions of interest (exonic, exonic and regulatory, and regulatory only), variant inclusion and weighting method; we call 24,163,896 non-monomorphic SNVs and INDELs, 97.9% of which are biallelic. 14,281,180 (60.31%) of the biallelic SNVs are rare (minor allele frequency [MAF] < 0.01); 3,103,273 (13.1%) are low-frequency (MAF 0…	WES	n	y	[filter variants 10 different ways TS5 (not MAF, but location and predicted effect)]		NA	85-18,961 (multiple)	<0.05	NA	<0.05	NR	GRCh38	1			#DIV/0!	European	Mylopotamos (founder/genetic isolate)	Greece	HELIC-MANOLIS	6	Cardiometabolic traits ( serum adiponectin, bilirubin, gamma-glutamyltransferase, low- and high-density lipoprotein, triglyceride levels)	adiponectin measurement, bilirubin measurement, serum gamma-glutamyl transferase measurement, low density lipoprotein cholesterol measurement, high density lipoprotein cholesterol measurement, triglyceride measurement	http://www.ebi.ac.uk/efo/EFO_0004502, http://www.ebi.ac.uk/efo/EFO_0004570, http://www.ebi.ac.uk/efo/EFO_0004532, http://www.ebi.ac.uk/efo/EFO_0004611, http://www.ebi.ac.uk/efo/EFO_0004612, http://www.ebi.ac.uk/efo/EFO_0004530	NA	NA	N			NA		Y		EGA	EGAS00001001207, EGAS00001000988, EGAS00001001355, EGAS00001002461, EGAS00001002787	EGAS00001001207 for MANOLIS, EGAS00001000988 for TEENAGE, and EGAS00001001355, EGAS00001002461, and EGAS00001002787 for INTERVAL.
30255815	Miller, Jason E; Shivakumar, Manu K; Lee, Younghee; Han, Seonggyun; Horgousluoglu, Emrin; Risacher, Shannon L; Saykin, Andrew J; Nho, Kwangsik; Kim, Dokyoon; Alzheimerâ€™s Disease Neuroimaging Initiative	2018	14/09/2018	EuropePMC search "skat-o AND sequencing"	Rare variants in the splicing regulatory elements of EXOC3L4 are associated with brain glucose metabolism in Alzheimer's disease.	yes			Gene-based associated analyses of rare variants were performed using the program BioBin and the optimal Sequence Kernel Association Test (SKAT-O)		WGS	n	y	splicing regulatory element (SRE) loci - "In brief, this method predicts hexamer motifs associated with the following types of SREs associated with exon skipping events: intronic splicing enhancer (ISE), exonic splicing enhancer (ESE), and exonic splicing silencer (ESS)."		NA	NR	<0.01	NA	<0.01	NR	GRCh37	1			#DIV/0!	European	NA	NA	ADNI	1	brain cortical glucose metabolism in AD	glucose metabolism measurement	http://www.ebi.ac.uk/efo/EFO_0009367	Late-onset Alzheimer’s disease (LOAD)	http://www.ebi.ac.uk/efo/EFO_1001870	N			NA		y		NA		http://www.loni.usc.edu/ADNI/ . Clicked through to find this page https://ida.loni.usc.edu/login.jsp?search=true
29522175	Artomov, Mykyta; Stratigos, Alexander J; Kim, Ivana; Kumar, Raj; Lauss, Martin; Reddy, Bobby Y; Miao, Benchun; Daniela Robles-Espinoza, Carla; Sankar, Aravind; Njauw, Ching-Ni; Shannon, Kristen; Gragoudas, Evangelos S; Marie Lane, Anne; Iyer, Vivek; Newton-Bishop, Julia A; Timothy Bishop, D; Holland, Elizabeth A; Mann, Graham J; Singh, Tarjinder; Daly, Mark J; Tsao, Hensin	2018	2018-10-03	Pubmed search 10 ("whole exome sequencing"[MeSH Terms] OR ("whole"[All Fields] AND "exome"[All Fields] AND "sequencing"[All Fields]) OR "whole exome sequencing"[All Fields]) AND ("association"[MeSH Terms] OR "association"[All Fields]) - BEST MATCH	Rare Variant, Gene-Based Association Study of Hereditary Melanoma Using Whole-Exome Sequencing.	yes		rare variant association studies (RVAS)		gene-based association study	WES	n	y	protein-truncating, missense (multi)		NA	17337	<0.0001, <0.01	NA	<0.0001, <0.01	NR	GRCh37	3			#DIV/0!	European	NA	NA	NR	2	Hereditary Melanoma	cutaneous melanoma, Ocular Melanoma	http://www.ebi.ac.uk/efo/EFO_0000389, http://www.ebi.ac.uk/efo/EFO_1000403	NA	NA	Y	N	Y	ST7-10	multi - 11-17k, three different models	N		NA
30301978	Haller, Gabe; McCall, Kevin; Jenkitkasemwong, Supak; Sadler, Brooke; Antunes, Lilian; Nikolov, Momchil; Whittle, Julia; Upshaw, Zachary; Shin, Jimann; Baschal, Erin; Cruchaga, Carlos; Harms, Matthew; Raggio, Cathleen; Morcuende, Jose A; Giampietro, Philip; Miller, Nancy H; Wise, Carol; Gray, Ryan S; Solnica-Krezel, Lila; Knutson, Mitchell; Dobbs, Matthew B; Gurnett, Christina A	2018	2018-10-12	GWAS Catalog ML literature search	A missense variant in SLC39A8 is associated with severe idiopathic scoliosis.	yes	<100k SNPs analysed	Comment:exome -wide association T2: checked full text, exome-wide sequencing;; 50k variants	exome-wide association study		WES	y	n			NA	52480	>0.01	>0.01	NA	NA	NR	1			#DIV/0!	European	NA	NA	NR	1	severe adolescent idiopathic scoliosis	adolescent idiopathic scoliosis	http://www.ebi.ac.uk/efo/EFO_0005423	NA	NA	N			NA		Y		dbGaP	phs001677.v1.p1, phs000101.v4.p1, phs000572.v7.p4	AIS case exome sequencing data is available from dbGAP under accession number phs001677.v1.p1. Control exome sequencing data are available from dbGAP under accession numbers phs000101.v4.p1 and phs000572.v7.p4.
30315176	Tin, Adrienne; Li, Yong; Brody, Jennifer A; Nutile, Teresa; Chu, Audrey Y; Huffman, Jennifer E; Yang, Qiong; Chen, Ming-Huei; Robinson-Cohen, Cassianne; Mac√©, Aur√©lien; Liu, Jun; Demirkan, Ay≈üe; Sorice, Rossella; Sedaghat, Sanaz; Swen, Melody; Yu, Bing; Ghasemi, Sahar; Teumer, Alexanda; Vollenweider, Peter; Ciullo, Marina; Li, Meng; Uitterlinden, Andr√© G; Kraaij, Robert; Amin, Najaf; van Rooi…	2018	2018-10-14	GWAS Catalog ML literature search	Large-scale whole-exome sequencing association studies identify rare functional variants influencing serum urate levels.	yes				SKAT-O, burden test; The primary meta-analyses included single-variant tests and the optimal sequence kernel association test (SKAT-O)	WES	y	y	putative damaging (multi)	aggregate	640,895-781062	19461-19549	<0.05 (multi)	NR	<0.05, <0.01	>10 (single)	GRCh37	3			#DIV/0!	European, African American	NA	NA	CHARGE	3	serum urate, eGFR, and UACR	renal system measurement	http://www.ebi.ac.uk/efo/EFO_0004742	NA	NA	L	L	N	dbgap - phs000930		N		NA
30342483	Hamvas, Aaron; Feng, Rui; Bi, Yingtao; Wang, Fan; Bhattacharya, Soumyaroop; Mereness, Jared; Kaushal, Madhurima; Cotten, C Michael; Ballard, Philip L; Mariani, Thomas J; PROP Investigators	2018	20/10/2018	EuropePMC search skat-o whole genome sequencing	Exome sequencing identifies gene variants and networks associated with extreme respiratory outcomes following preterm birth.	yes		88,183 high-confidence common and rare nonsynonymous and otherwise presumed functional variants contribute to aggregate tests, aggregate n not supplied. Single variant n not supplied		For each common variant, we used generalized linear mixed models implemented in EMMAX (Efficient Mixed-Model Association eXpedited) to test its association with BPD; To test the joint effect of both common and rare variants within each gene locus, we used the Fast Family-Based Sequence Kernel Association Test (FFB-SKAT)	WES	y	y	nonsynonymous and otherwise presumed functional ; We used ANNOVAR (2015Mar22 version) to annotate all identified variants and functionally classified the exonic variants into categories including synonymous, nonsynonymous, stop gain/loss, splice site gain/loss, etc. [21]. In total, we identified 88,183 high-confidence common and rare nonsynonymous and otherwise presumed functional variants among …	aggregate	NR	NR	>0.05 (single), all (multli)	>0.05	all	NR	NR	0			#DIV/0!	European, NR	NA	US	PROP	1	Early respiratory morbidity (bronchopulmonary dysplasia) in preterm infants	Bronchopulmonary dysplasia	http://www.orpha.net/ORDO/Orphanet_70589	premature birth	http://www.ebi.ac.uk/efo/EFO_0003917	N			NA		N	upon request	NA		Variant-level data that support the findings of this study are available, 1 year after publication, upon reasonable request by application to the corresponding authors, and following approval by the PROP Executive Committee.
30354339	Sveinbjornsson, Gardar; Olafsdottir, Eva F; Thorolfsdottir, Rosa B; Davidsson, Olafur B; Helgadottir, Anna; Jonasdottir, Adalbjorg; Jonasdottir, Aslaug; Bjornsson, Eythor; Jensson, Brynjar O; Arnadottir, Gudny A; Kristinsdottir, Hallfridur; Stephensen, Sigurdur S; Oskarsson, Gylfi; Gudbjartsson, Tomas; Sigurdsson, Emil L; Andersen, Karl; Danielsen, Ragnar; Arnar, David O; Jonsdottir, Ingileif; Th…	2018	2018-10-26	GWAS Catalog ML literature search	Variants in NKX2-5 and FLNC Cause Dilated Cardiomyopathy and Sudden Cardiac Death.	yes		Some participants were sequenced, some were genotyped and imputed.	We performed a genome-wide association study on DCM based on whole genome sequencing	This study is based on whole-genome sequence data from 15,220 Icelanders participating in various disease projects at deCODE genetics. The sequencing was done using Illumina standard TruSeq methodology to a mean depth of at least of 34x (8x standard deviation SD)). Genotypes of 32.5 million sequence variants identified through sequencing (SNPs and indels) were then imputed into 151,677 SNP chip-t…	WGS	y	n	NR		32500000	NA	all	all	NA	NR	GRCh38	3			#DIV/0!	European	NA	NA	deCODE	1	Dilated Cardiomyopathy	dilated cardiomyopathy	http://www.ebi.ac.uk/efo/EFO_0000407	NA	NA	N			NA		Y	aggregate	NA		EVA, PRJEB8636
29989002	Guan, Meijian; Keaton, Jacob M; Dimitrov, Latchezar; Hicks, Pamela J; Xu, Jianzhao; Palmer, Nicholette D; Wilson, James G; Freedman, Barry I; Bowden, Donald W; Ng, Maggie C Y	2018	2018-11-07	GWAS Catalog ML literature search	An Exome-wide Association Study for Type 2 Diabetes-Attributed End-Stage Kidney Disease in African Americans.	yes	single variant	Comment:exome sequencing;; not sure about n. only Discovery stage is WES.	exome-wide association study	Four gene-based tests implemented in RAREMETAL28 were applied: Sequence Kernel Association Test,29 Madsen-Browning test,30 Variable Threshold test,31 and Combined and Multivariate Collapsing test32 to test for the joint effect of rare variants (MAF < 0.05) within a gene	WES	y	y	(i) moderate to high-impact protein structure altering variants (transcript ablation, splice acceptor, splice donor, stop gained, frameshift, stop lost, start lost, transcript amplification, inframe insertion, inframe deletion, missense, and protein altering); (ii) a more restricted group with only high-impact protein structure–altering variants (transcript ablation, splice acceptor, splice donor…	aggregate	136584	20000	>=0.01 (single), <0.05 (multi)	>0.01	<0.05	NR	NR	1			#DIV/0!	African American	NA	NA	WFSM, JHS	1	Type 2 Diabetes-Attributed End-Stage Kidney Disease	type 2 diabetes nephropathy	http://www.ebi.ac.uk/efo/EFO_0004997	NA	NA	N			NA		N		NA
30307499	Polfus, Linda M; Raffield, Laura M; Wheeler, Marsha M; Tracy, Russell P; Lange, Leslie A; Lettre, Guillaume; Miller, Amanda; Correa, Adolfo; Bowler, Russell P; Bis, Joshua C; Salimi, Shabnam; Jenny, Nancy Swords; Pankratz, Nathan; Wang, Biqi; Preuss, Michael H; Zhou, Lisheng; Moscati, Arden; Nadkarni, Girish N; Loos, Ruth J F; Zhong, Xue; Li, Bingshan; Johnsen, Jill M; Nickerson, Deborah A; Reine…	2018	2018-12-10	GWAS Catalog ML literature search	Whole genome sequence association with E-selectin levels reveals loss-of-function variant in African Americans.	yes				we performed aggregate tests only for rare coding variants, and single-variant tests for only low frequency and common variation [minor allele frequency (MAF) > =0.1%]. SKAT, SKAT-O test	WGS	y	y	non-synonymous (multi)	aggregate	30095928	NR	>=0.001 (single), <0.05 (multi)	>0.001	<0.05	NR	NR	1			#DIV/0!	African American	NA	NA	TOPMed / FHS	1	E-selectin levels	e-selectin measurement	http://www.ebi.ac.uk/efo/EFO_0004575	NA	NA	N			NA		N		NA
30535219	Choi, Seung Hoan; Weng, Lu-Chen; Roselli, Carolina; Lin, Honghuang; Haggerty, Christopher M; Shoemaker, M Benjamin; Barnard, John; Arking, Dan E; Chasman, Daniel I; Albert, Christine M; Chaffin, Mark; Tucker, Nathan R; Smith, Jonathan D; Gupta, Namrata; Gabriel, Stacey; Margolin, Lauren; Shea, Marisa A; Shaffer, Christian M; Yoneda, Zachary T; Boerwinkle, Eric; Smith, Nicholas L; Silverman, Edwin…	2018	2018-12-12	GWAS Catalog ML literature search	Association Between Titin Loss-of-Function Variants and Early-Onset Atrial Fibrillation.	yes	WGS, common variant analysis is GW, 'rare' variant analysis is targeted (26 known loci)	common variant analysis definitely eligible, other part 'rare' variant - depending on what we decide on targeted seq			WGS	y	n	LoF (multi - not GW)	NA	8248975	NA	>0.01	>0.01	NA	NR	GRCh37	2			#DIV/0!	European	NA	NA	TOPMed	1	Early onset atrial fibrillation	atrial fibrillation	http://www.ebi.ac.uk/efo/EFO_0000275	NA	NA	Y	Y	NA	GWAS Catalog; http://www.kp4cd.org/datasets/mi		Y		dbGaP
30307499	Polfus, Linda M; Raffield, Laura M; Wheeler, Marsha M; Tracy, Russell P; Lange, Leslie A; Lettre, Guillaume; Miller, Amanda; Correa, Adolfo; Bowler, Russell P; Bis, Joshua C; Salimi, Shabnam; Jenny, Nancy Swords; Pankratz, Nathan; Wang, Biqi; Preuss, Michael H; Zhou, Lisheng; Moscati, Arden; Nadkarni, Girish N; Loos, Ruth J F; Zhong, Xue; Li, Bingshan; Johnsen, Jill M; Nickerson, Deborah A; Reine…	2019	2019-01-02	("whole genome sequencing" OR "whole exome sequencing") AND (METHODS:"skat-o" OR METHODS:"gene-based" OR METHODS:"single variant" OR METHODS:"burden") AND (FIRST_PDATE:[2019-01-01 TO 2019-12-31])	Whole genome sequence association with E-selectin levels reveals loss-of-function variant in African Americans.	yes		unclear "we performed aggregate tests only for rare coding variants, and single-variant tests for only low frequency and common variation [minor allele frequency (MAF) > =0.1%]. " but "Genome-wide discovery was performed for 30 095 928 variants [single nucleotide variants (SNVs) and small indels] with MAF > = 0.001", "To test for rare variant associations, we ran gene-based tests of non-synonymou…	genome-wide associations	aggregate tests only for rare coding variants, and single-variant tests for only low frequency and common variation [minor allele frequency (MAF) > =0.1%]	WGS	y	y			30095928	NR	>=0.001 (single), <=0.05 (multi)	>0.001	<0.05	NR	NR	1			#DIV/0!	African American	African American	NA	TOPMed / JHS	1	E-selectin levels	e-selectin measurement	http://www.ebi.ac.uk/efo/EFO_0004575	NA	NA	N			NA		N		NA
30849328	Liu, Yaowu; Chen, Sixing; Li, Zilin; Morrison, Alanna C; Boerwinkle, Eric; Lin, Xihong	2019	2019-01-03	("whole genome sequencing" OR "whole exome sequencing") AND (METHODS:"skat-o" OR METHODS:"gene-based" OR METHODS:"single variant" OR METHODS:"burden") AND (FIRST_PDATE:[2019-01-01 TO 2019-12-31])	ACAT: A Fast and Powerful p Value Combination Method for Rare-Variant Analysis in Sequencing Studies.	yes		method; 4kb sliding window, n tests = n windows; results in TS2 onward	aggregated Cauchy association test (ACAT), a general, powerful, and computationally efficient p value combination method for boosting power in sequencing studies; Set-based analysis;	analyzing rare and low-frequency variants, we adapt ACAT to construct set-based tests and thereby increase the analysis power in sequencing studies; Seven methods are compared: ACAT-V(1,1), ACAT-V(1,25), SKAT(1,1), SKAT(1,25), Burden(1,1), Burden(1,25) and the omnibus test ACAT-O that combines the other six tests,	WGS	n	y			NA	1337000	<0.01, 0.01-0.05	NA	<0.01, 0.01-0.05	>3 (in window)	NR	2			#DIV/0!	European, African American	European American, African American	NA	ARIC	2	lipoprotein(a) [Lp(a)], neutrophil count	lipoprotein A measurement, neutrophil count	http://www.ebi.ac.uk/efo/EFO_0006925, http://www.ebi.ac.uk/efo/EFO_0004833	NA	NA	N			NA		N		NA
30881381	Nel, Melissa; Mulder, Nicola; Europa, Tarin A; Heckmann, Jeannine M	2019	2019-01-03	("whole genome sequencing" OR "whole exome sequencing") AND (METHODS:"skat-o" OR METHODS:"gene-based" OR METHODS:"single variant" OR METHODS:"burden") AND (FIRST_PDATE:[2019-01-01 TO 2019-12-31])	Using Whole Genome Sequencing in an African Subphenotype of Myasthenia Gravis to Generate a Pathogenetic Hypothesis.	yes		extreme phenotype, qq plot Fig 1 shows multiple MAF thresholds, but these not presented further. Variant classification used for prioritisaion only, not as filters:	single variant association analysis; gene-based test statistics	As a complimentary approach to single variant association analysis, VEGAS2 was used to calculate gene-based p-values. ; "Seven variants were classified as “low impact” (splice region, intron and synonymous variants) and two variants were classified as “moderate impact” (missense variants) but were predicted to be benign by various prediction tools. The remainder of the variants were classified as…	WGS	y	y	NF		8752596	23361	>0.05	>0.05	>0.05	NR	GRCh38	0			#DIV/0!	African unspecified, Subsaharan African	black African, Cape mixed African ancestry	South Africa	NR	1	ophthalmoplegic subphenotype of Myasthenia Gravis (OP-MG)	Myasthenia gravis	http://www.ebi.ac.uk/efo/EFO_0004991	Myasthenia gravis	Myasthenia gravis	N			NA		Y		EGA	EGAS00001003462
29750252	Nygaard, Haakon B; Erson-Omay, E Zeynep; Wu, Xiujuan; Kent, Brianne A; Bernales, Cecily Q; Evans, Daniel M; Farrer, Matthew J; Vilari√±o-G√ºell, Carles; Strittmatter, Stephen M	2019	2019-01-08	Twitter	Whole-Exome Sequencing of an Exceptional Longevity Cohort.	yes	<100k SNPs analysed		whole-exome sequencing; burden of rare variants associated with ;Gene burden analysis	Gene burden analysis was performed by sequence kernel association test (SKAT) ; SNPs predicted to be deleterious	WES	y	y			26011	NR	<0.01	<0.01	<0.01	NR	GRCh37	0			#DIV/0!	European	NR	NA	Georgia Centenarian Study (GCS)	1	Exceptional longevity (98-108 years)	longevity	http://www.ebi.ac.uk/efo/EFO_0004300	NA	NA	N	N		https://neuroseq.ca/about	dead link, changed to N (Nov 2020)	N	aggregate data available	NA		Aggregate sequencing data will be fully available to the academic community through the annotated genome server Neuroseq (https://neuroseq.ca).
30576415	Gilly, Arthur; Southam, Lorraine; Suveges, Daniel; Kuchenbaecker, Karoline; Moore, Rachel; Melloni, Giorgio E M; Hatzikotoulas, Konstantinos; Farmaki, Aliki-Eleni; Ritchie, Graham; Schwartzentruber, Jeremy; Danecek, Petr; Kilian, Britt; Pollard, Martin O; Ge, Xiangyu; Tsafantakis, Emmanouil; Dedoussis, George; Zeggini, Eleftheria	2019	2019-01-08	EuropePMC search 'rare variants association'	Very low-depth whole-genome sequencing in complex trait association studies.	yes	methds paper, comparison sparse WGS, WES, array	genotyping method comparison, "Association analysis was performed using the linear mixed model implemented in GEMMA (Zhou and Stephens, 2012) on all variants with minor allele count >2 (14 948 665 out of 30 483 158 variants in MANOLIS). "	low-frequency and rare variation in complex trait association studies;		WGS, WES	y	n	NA		14948665	NA	NR	NR	NA	>2	GRCh37	1			#DIV/0!	European	Mylopotamos (founder/genetic isolate)	Greece	HELIC-MANOLIS	57	Quantitative traits	Complex trait	http://www.ebi.ac.uk/efo/EFO_0010578	NA	NA	N			NA		Y		EGA	EGAD00010000518; EGAD00010000522; EGAD00010000610; EGAD00001001636, EGAD00001001637
30653739	Sofer, Tamar; Zheng, Xiuwen; Gogarten, Stephanie M; Laurie, Cecelia A; Grinde, Kelsey; Shaffer, John R; Shungin, Dmitry; O'Connell, Jeffrey R; Durazo-Arvizo, Ramon A; Raffield, Laura; Lange, Leslie; Musani, Solomon; Vasan, Ramachandran S; Cupples, L Adrienne; Reiner, Alexander P; NHLBI Trans-Omics for Precision Medicine (TOPMed) Consortium; Laurie, Cathy C; Rice, Kenneth M	2019	17/01/2019	reviewer 1, seqGWAS paper	A fully adjusted two-stage procedure for rank-normalization in genetic association studies.	yes		methods paper but 'TOPMed hemoglobin WGS association study' but contains some real analysis compared to simulation			WGS	n	y	rare variants		NR	NR	NR	0 - 0.01	0 - 0.01		NR	2			#DIV/0!	European, African American	Old Order Amish, European American		TOPMed (Old Order Amish Study, JHS, FHS)	1	Haemoglobin concentration	hemoglobin measurement	http://www.ebi.ac.uk/efo/EFO_0004509	NA	NA	N	NA	N			y		dbGAP	phs000974.v1.p1, phs000956, phs000964.v1.p1	Whole genome sequencing (WGS) for the Trans-Omics in Precision Medicine (TOPMed) program was supported by the National Heart, Lung and Blood Institute (NHLBI). WGS for “NHLBI TOPMed: Whole Genome Sequencing and Related Phenotypes in the Framingham Heart Study” (phs000974.v1.p1) and for “NHLBI TOPMed: Genetics of Cardiometabolic Health in the Old Order Amish Study” (phs000956) were performed at th…
30675382	Leblond, Claire S; Cliquet, Freddy; Carton, Coralie; Huguet, Guillaume; Mathieu, Alexandre; Kergrohen, Thomas; Buratti, Julien; Lemi√®re, Nathalie; Cuisset, Laurence; Bienvenu, Thierry; Boland, Anne; Deleuze, Jean-Fran√ßois; Stora, Tormodur; Biskupstoe, Rannva; Halling, J√≥nrit; Andorsd√≥ttir, Gu√∞ri√∞; Billstedt, Eva; Gillberg, Christopher; Bourgeron, Thomas	2019	21/01/2019	("whole genome sequencing" OR "whole exome sequencing") AND (METHODS:"skat-o" OR METHODS:"gene-based" OR METHODS:"single variant" OR METHODS:"burden") AND (FIRST_PDATE:[2019-01-01 TO 2019-12-31])	Both rare and common genetic variants contribute to autism in the Faroe Islands.	yes	familial but standard association	unbalanced case/control: 36 individuals with autism, 136 of their relatives and 185 non-autism controls; results TS4-TS7	higher burden of rare exonic; genetic architecture	single variant and gene-wise association tests; genome-wide or gene-wide significant; collapsing burden test using EMMAX (Efficient Mixed Model Association eXpedited,48 “CMC-EMMAX” in S4 Table) and (ii) Optimal SNP-set sequence Kernel Association Test (“SKAT-O” in S5 Table).	WES	y	y			155284	15005	<0.05	<0.05	<0.05	NR	GRCh37	1	36	321	0.11215	European	Faroe Islander founder population	Faroe Islands	NR	1	Autism spectrum disorder	autism spectrum disorder	http://www.ebi.ac.uk/efo/EFO_0003756	NA	NA	N			NA		N		NA
30940688	Gelfman, Sahar; Dugger, Sarah; de Araujo Martins Moreno, Cristiane; Ren, Zhong; Wolock, Charles J; Shneider, Neil A; Phatnani, Hemali; Cirulli, Elizabeth T; Lasseigne, Brittany N; Harris, Tim; Maniatis, Tom; Rouleau, Guy A; Brown, Robert H; Gitler, Aaron D; Myers, Richard M; Petrovski, Slav√©; Allen, Andrew; Goldstein, David B; Harms, Matthew B	2019	2019-02-04	("gene-based" OR "collapsing analysis" AND "whole exome sequencing" OR "whole genome sequencing") AND (FIRST_PDATE:[2019-01-01 TO 2019-05-01])	A new approach for rare variation collapsing on functional protein domains implicates specific genic regions in ALS.	yes		different multivariant unit of analysis; homology-based protein domains and combination gene/domain, n genes provided	rare variation collapsing; gene-level approach; Large-scale sequencing efforts	Standard gene-unit collapsing analysis; a domain-unit analysis; an intolerance-informed gene collapsing analysis. homology-based protein domains gene-level approach that leverages evidence of purifying selection against missense variation on said domains; Intolerance-informed gene collapsing: a regional approach to gene collapsing in which the unit for collapsing is the entire gene, yet missense …	WES	n	y	‘homology-based protein domains’ and combination gene/domain (unit is whole gene but variants only included if in constrained domain		NA	18653	<=0.001	NA	<0.001	NR	GRCh37	3			#DIV/0!	European, NR	NR	NA	Genomic Translation for ALS Care (GTAC study)	1	Amyotrophic lateral sclerosis	amyotrophic lateral sclerosis	http://www.ebi.ac.uk/efo/EFO_0000253	NA	NA	N			N		N	aggregate data available	NA		The aggregated genotypes of case and control cohorts used in this study are available for download as version 3.0 of the ALS database (http://www.alsdb.org).
30739198	Pottier, Cyril; Ren, Yingxue; Perkerson, Ralph B; Baker, Matt; Jenkins, Gregory D; van Blitterswijk, Marka; DeJesus-Hernandez, Mariely; van Rooij, Jeroen G J; Murray, Melissa E; Christopher, Elizabeth; McDonnell, Shannon K; Fogarty, Zachary; Batzler, Anthony; Tian, Shulan; Vicente, Cristina T; Matchett, Billie; Karydas, Anna M; Hsiung, Ging-Yuek Robin; Seelaar, Harro; Mol, Merel O; Finger, Elizab…	2019	2019-02-11	GWAS Catalog ML literature search	Genome-wide analyses as part of the international FTLD-TDP whole-genome sequencing consortium reveals novel disease risk factors and increases support for immune dysfunction in FTLD.	yes			Genome-wide analyses; whole genome sequencing; contribution of common genetic factors; genome-wide significant; excess of rare loss-of-function variants	SNP-level analysis of common variants; association of genotypes with the patient/control status was assessed using logistic regression with allele dosage as the predictor assuming log-additive allele effects; unweighted burden test implemented using the SKAT; Two sets of analyses were performed: The first included only frameshift (insertion/deletion/block substitution), stopgain, stoploss and spl…	WGS	y	y	Two sets of analyses were performed: The first included only frameshift (insertion/deletion/block substitution), stopgain, stoploss and splicing SNVs (jointly defined as loss-of-function (LOF) variants), while the sec- ond included all variants captured in the first analysis as well as non-synonymous SNVs and non-frameshift indels or block substitutions that were predicted to be probably dam- agi…	aggregate	7083292	NR	>0.01 (single); <0.01 (multi)	>0.01	<0.01	NR	GRCh38	1			#DIV/0!	European	NR	NA	International FTLD-TDP WGS Consortium	4	Frontotemporal lobar degeneration with neuronal inclusions of the TAR DNA-binding protein 43 (FTLD-TDP) and subtypes	Frontotemporal dementia	http://www.orpha.net/ORDO/Orphanet_282	NA	NA	N			NA		N		NA
30770620	Corbitt, Holly; Gutierrez, Jacob; Silberbach, Michael; Maslen, Cheryl L	2019	16/02/2019	EuropePMC search "skat-o AND sequencing"	The genetic basis of Turner syndrome aortopathy.	yes		see 30281655	A gene-based burden test, SKAT-O, was used		WES	n	y	NR		NR	NR	NR	NA	NR	NR	NR	0			#DIV/0!	NR	NR	NR	GenTAC	2	Bicuspic aortic valve [and aortic diameter z-score] in Turner syndrome	aortic malformation	http://purl.obolibrary.org/obo/MONDO_0020286	Turner syndrome	http://www.orpha.net/ORDO/Orphanet_881	N			NA		N		NA
PPR81026	Cade, Brian; Lee, Jiwon; Sofer, Tamar; Wang, Heming; Zhang, Man; Chen, Han; Gharib, Sina; Gottlieb, Daniel; Guo, Xiuqing; Lane, Jacqueline; Liang, Jingjing; Lin, Xihong; Mei, Hao; Patel, Sanjay; Purcell, Shaun; Saxena, Richa; Shah, Neomi; Evans, Daniel; Hanis, Craig; Hillman, David; Mukherjee, Sutapa; Palmer, Lyle; Stone, Katie; Tranah, Gregory; Abecasis, Gon√ßalo; Boerwinkle, Eric; Correa, Adolf…	2019	2019-03-06	Europe PMC ("rare variant association" AND "whole genome sequencing" OR "whole exome sequencing") AND (FIRST_PDATE:[2019-05-01 TO 2019-12-31])	Whole-Genome Association Analyses of Sleep-disordered Breathing Phenotypes in the NHLBI TOPMed Program	provisionally, prepub			Whole-Genome Association Analyses		WGS												2			#DIV/0!				TOPMed	1	Sleep-disordered breathing
PPR72541	Van Hout, Cristopher; Tachmazidou, Ioanna; Backman, Joshua; Hoffman, Joshua; Ye, Bin; Pandey, Ashutosh; Gonzaga-Jauregui, Claudia; Khalid, Shareef; Liu, Daren; Banerjee, Nilanjana; Li, Alexander; Colm, O‚ÄôDushlaine; Marcketta, Anthony; Staples, Jeffrey; Schurmann, Claudia; Hawes, Alicia; Maxwell, Evan; Barnard, Leland; Lopez, Alexander; Penn, John; Habegger, Lukas; Blumenfeld, Andrew; Yadav, Ash…	2019	2019-03-09	reference	Whole exome sequencing and characterization of coding variation in 49,960 individuals in the UK Biobank	yes		Identified as preprint Mar 2019 https://doi.org/10.1101/572347. Now published PMID 33087929. GSK/Regeneron, referred to for methods in UKB issued statement on data release (June 2020) https://www.ukbiobank.ac.uk/wp-content/uploads/2020/06/UK-Biobank-50k-Exome-Release-FAQ-June-2020.pdf		We illustrate the power of characterizing loss of function variation in this large population through association analyses across 1,741 phenotypes	WES	y	y										3			#DIV/0!				UKBiobank	1741	Complex traits	Complex trait	http://www.ebi.ac.uk/efo/EFO_0010578			N	N	N
30863429	Geng, Xin; Irvin, Marguerite R; Hidalgo, Bertha; Aslibekyan, Stella; Srinivasasainagendra, Vinodh; An, Ping; Frazier-Wood, Alexis C; Tiwari, Hemant K; Dave, Tushar; Ryan, Kathleen; Ordovas, Jose M; Straka, Robert J; Feitosa, Mary F; Hopkins, Paul N; Borecki, Ingrid; Province, Michael A; Mitchell, Braxton D; Arnett, Donna K; Zhi, Degui	2019	2019-03-14	GWAS Catalog ML literature search	An Exome-Wide Sequencing Study of the GOLDN Cohort Reveals Novel Associations of Coding Variants and Fasting Plasma Lipids.	yes			exome-wide sequencing study; exome-wide sequencing-based genotype data; single variant tests and gene-based tests	"Single variant analyses and genebased analyses were both conducted. For gene-based analyses,sequence kernel association test (SKAT), simple burden test, Madsen and Browning weighted burden test (MB), and variable threshold test (VT) were utilized for rare variants with MAF < 1%"	WES	y	y	Four classes of functional variants (splicing, nonsynonymous, stop-loss, and stop-gain) on chromosomes 1–22 were used for association tests	both	83577	14521	<0.01 (multi)	NR	<0.01	NR	GRCh37	1			#DIV/0!	European	NA	NA	GOLDN	2	Fasting plasma lipids	triglyceride measurement, LDL cholesterol	http://www.ebi.ac.uk/efo/EFO_0004530, http://www.ebi.ac.uk/efo/EFO_0004195	NA	NA	N			NA		Y		dbGaP	phs000741.v2.p1
30926958	Wolock, Charles J; Stong, Nicholas; Ma, Chu Jian; Nagasaki, Takayuki; Lee, Winston; Tsang, Stephen H; Kamalakaran, Sitharthan; Goldstein, David B; Allikmets, Rando	2019	30/03/2019	("gene-based" OR "collapsing analysis" AND "whole exome sequencing" OR "whole genome sequencing") AND (FIRST_PDATE:[2019-01-01 TO 2019-05-01])	A case-control collapsing analysis identifies retinal dystrophy genes associated with ophthalmic disease in patients with no pathogenic ABCA4 variants.	yes		unbalanced case/control:96 cases and 14,090 controls. Different SNP n dominant/recessive models based on different MAF thresholds. 5001 or 348653 variants went into different collapsing analyses	collapsing analysis; qualifying variants"-ultrarare variants predicted to impact protein function-in protein-coding genes; genome-wide collapsing analysis framework	we determined missense variants to be qualifying if they were assessed as not benign (“probably damaging,” “possibly damaging,” “unknown”) by PolyPhen-2 (HumVar).22 We also required QVs to meet certain allele frequency (AF) thresholds	WES	n	y			NA	18852	0.0001, 0.01	NA	<0.0001, <0.01	NR	GRCh37	3	96	14090	0.00681334	European, NR	NR	NA	NR	1	non-ABCA4 retinal dystrophies	retinal dystrophy	http://www.orpha.net/ORDO/Orphanet_71862	NA	NA	N			NA		N		NA
31584970	Udagawa, Chihiro; Horinouchi, Hidehito; Shiraishi, Kouya; Kohno, Takashi; Okusaka, Takuji; Ueno, Hideki; Tamura, Kenji; Ohe, Yuichiro; Zembutsu, Hitoshi	2019	2019-04-10	EuropePMC - association "whole genome sequencing" FIRST_PDATE:[2019-05-01 TO 2019-10-30]	Whole genome sequencing to identify predictive markers for the risk of drug-induced interstitial lung disease.	yes		unbalanced case-control, 26 cases, >3000 controls	case-control association study		WGS	y	n	NR		658234	NA	NR	NR	NA	NR	GRCh37	2	26	3000	0.00866667	East Asian	Japanese	NA	iJGVD (controls)	1	Drug-induced interstitial lung disease	interstitial lung disease, response to drug	http://www.ebi.ac.uk/efo/EFO_0004244, http://purl.obolibrary.org/obo/GO_0042493	NA	NA	N			NA		N		NA
31036833	Schellevis, Rosa L; Breukink, Myrte B; Gilissen, Christian; Boon, Camiel J F; Hoyng, Carel B; de Jong, Eiko K; den Hollander, Anneke I	2019	29/04/2019	EuropePMC search "skat-o AND sequencing"	Exome sequencing in patients with chronic central serous chorioretinopathy.	yes		combined and sex-stratified	Burden, SKAT and SKAT-O tests were performed using 2 different grouping criteria		WES	y	y	protein-altering, synonymous, splice site; The protein-altering variant groupfile contained nonsynonymous, stop gain/loss, start gain/loss, codon gain/loss, frameshift and essential splice site variants, while the exonic groupfile included both protein-altering variants and synonymous, exon and variants in the complete splice site. (multi)	aggregate	579602	16,370-18,173	all	all	all	NR	GRCh37	1			#DIV/0!	European	NA	NA	NR	1	Chronic central serous chorioretinopathy	Chronic central serous chorioretinopathy	http://www.ebi.ac.uk/efo/EFO_0009363	NA	NA	N			NA		N		NA
31034468	Ma, Yiding; Wei, Peng	2019	2019-04-30	GWAS Catalog ML literature search	FunSPU: A versatile and adaptive multiple functional annotation-based association test of whole-genome sequencing data.	yes	methods paper (variant categorisation) but contains association data, gene based	adaptive test that incorporates multiple biological annotations; based on six functional annotations: CADD, RegulomeDB, FunSeq, Funseq2, GERP++, and GenoSkyline	we have proposed a versatile and adaptive association test, FunSPU, to exploit multiple sources of biological knowledge in the analysis of WGS data.	we compared our proposed FunSPU tests with the corresponding annotation-ignorant aSPU test as well as some existing RV association tests, such as the T5 burden test and SKAT	WGS	n	y	we considered six functional annotations, CADD [7], RegulomeDB [18], FunSeq [19], Funseq2 [20], GERP++ [21] and GenoSkyline [8]		NA	319306	<0.05	NA	<0.05	NR	GRCh37	1			#DIV/0!	NR	NR	NR	TWINSUK	4	LDL cholesterol, HDL cholesterol, BMI, systolic blood pressure	low density lipoprotein cholesterol measurement, HDL cholesterol change measurement, body mass index, systolic blood pressure	http://www.ebi.ac.uk/efo/EFO_0004611, http://www.ebi.ac.uk/efo/EFO_0007805, http://www.ebi.ac.uk/efo/EFO_0004340, http://www.ebi.ac.uk/efo/EFO_0006335	NA	NA	N			NA		N		NA
31038695	Dapas, Matthew; Sisk, Ryan; Legro, Richard S; Urbanek, Margrit; Dunaif, Andrea; Hayes, M Geoffrey	2019	2019-05-01	GWAS Catalog ML literature search	Family-based quantitative trait meta-analysis implicates rare noncoding variants in DENND1A in polycystic ovary syndrome.	yes	gene-based and sliding window approaches. SKAT	Only variants that were predicted to have a deleterious effect were included in the association testing (CADD), family based recruitment but association tests look standard (ie don't consider familial aspect)		Genome-wide rare variant association testing	WGS	n	y	Only variants that were predicted to have a deleterious effect were included in the association testing -using CADD		NA	339	<=0.02	NA	<0.02	NR	GRCh37	0			#DIV/0!	European	NA	NA	NR	8	Polycystic ovary syndrome, testosterone (T), dehydroepiandrosterone sulfate (DHEAS), LH, FSH, SHBG, fasting insulin, altered hormonal levels in PCOS)	polycystic ovary syndrome, hormone measurement	http://www.ebi.ac.uk/efo/EFO_0000660, http://www.ebi.ac.uk/efo/EFO_0004730	PCOS for quant traits	PCOS for quant traits	N			NA		N		NA
31058951	Tosto, Giuseppe; Vardarajan, Badri; Sariya, Sanjeev; Brickman, Adam M; Andrews, Howard; Manly, Jennifer J; Schupf, Nicole; Reyes-Dumeyer, Dolly; Lantigua, Rafael; Bennett, David A; De Jager, Phillip L; Mayeux, Richard	2019	2019-05-07	GWAS Catalog ML literature search	Association of Variants in PINX1 and TREM2 With Late-Onset Alzheimer Disease.	yes		3 'annotation models' for variant classification (inferring from mention of annotation model in single marker analysis that single variants analysis was also filtered for variant type); Meta-analysis between the WHICAP, ADSP, and ROSMAP cohorts was an inverse variance– weighted meta-analysis based on P values and sample size.	transethnic gene-kernel association test meta-analysis	(SKAT-O), which combined SKAT and burden tests	WES	y	y	We selected 3 annotation models and assessed the agreement between them by computing Spearman coeffi- cients between models, using P values. The first annotation model focused on annotations considered to have moderate-high effect: splice acceptor, splice donor, stop gain, frameshift, stop lost, start lost, or transcript amplification, inframe insertion, in- frame deletion, missense variant, or p…	both	NR	1517-15178	>0.05 (single), <=0.05 (multi)	>0.05	<0.05	NR	GRCh37	3			#DIV/0!	European, African American, other admixed, Hispanic	Caribbean Hispanic	NA	WHICAP, ADSP, ROSMAP	1	Late-Onset Alzheimer Disease	late-onset Alzheimers disease	http://www.ebi.ac.uk/efo/EFO_1001870	NA	NA	N			NA		N		NA
31338326	Shivakumar, Manu; Miller, Jason E; Dasari, Venkata Ramesh; Gogoi, Radhika; Kim, Dokyoon	2019	2019-05-07	EuropePMC -(METHODS:"skat-o") and FIRST_PDATE:[2019-05-01 TO 2019-10-30]	Exome-Wide Rare Variant Analysis From the DiscovEHR Study Identifies Novel Candidate Predisposition Genes for Endometrial Cancer.	yes			Exome-Wide Rare Variant Analysis; utilizing whole exome sequencing as a means to identify novel, rare variant associations	BioBin (19–21), a rare variant analysis tool, was used to bin rare variants into genes, and SKAT-O	WES	n	y	NR		NA	20385	<0.05	NA	<0.05	>20	GRCh38	2			#DIV/0!	European	NA	NA	DiscovEHR	1	Endometrial cancer	endometrial cancer	http://purl.obolibrary.org/obo/MONDO_0011962	NA	NA	N			NA		N		NA
31494266	Du, Zhenglin; Ma, Liang; Qu, Hongzhu; Chen, Wei; Zhang, Bing; Lu, Xi; Zhai, Weibo; Sheng, Xin; Sun, Yongqiao; Li, Wenjie; Lei, Meng; Qi, Qiuhui; Yuan, Na; Shi, Shuo; Zeng, Jingyao; Wang, Jinyue; Yang, Yadong; Liu, Qi; Hong, Yaqiang; Dong, Lili; Zhang, Zhewen; Zou, Dong; Wang, Yanqing; Song, Shuhui; Liu, Fan; Fang, Xiangdong; Chen, Hua; Liu, Xin; Xiao, Jingfa; Zeng, Changqing	2019	2019-05-09	GWAS Catalog ML literature search	Whole Genome Analyses of Chinese Population and De Novo Assembly of A Northern Han Genome.	yes		25 million SNVs IDed but MAF >0.05 used in GW. Other 10 metabolic-related trait analyses in T4 not GW	association analysis	genome-wide association analysis	WGS	y	n	NR		NR	NA	>0.05	>0.05	NA	NR	NH1.0 (de novo assembled Northern Han Chinese genome)	1			#DIV/0!	East Asian	Han Chinese	NA	CASPMI	1	Germline mutation signature (COSMIC 5)	germline genotype	http://www.ebi.ac.uk/efo/EFO_0004973	NA	NA	N			NA		N	upon request		upon request
31085678	Cameron-Christie, Sophia; Wolock, Charles J; Groopman, Emily; Petrovski, Slav√©; Kamalakaran, Sitharthan; Povysil, Gundula; Vitsios, Dimitrios; Zhang, Mengqi; Fleckner, Jan; March, Ruth E; Gelfman, Sahar; Marasa, Maddalena; Li, Yifu; Sanna-Cherchi, Simone; Kiryluk, Krzysztof; Allen, Andrew S; Fellstr√∂m, Bengt C; Haefliger, Carolina; Platt, Adam; Goldstein, David B; Gharavi, Ali G	2019	13/05/2019	reference in PMC4085641	Exome-Based Rare-Variant Analyses in CKD.	yes		"For discovering new CKD genes, we considered 12 distinct, nonsynonymous models for selecting QVs, comprising 11 dominant models and one recessive model incorporating gene-based and regional intolerance–based collapsing procedures"		rare-variant collapsing analyses; enrichment of rare variants in genes X, Y and Z	WES	N	Y	"For clinical sequence interpretation, we prioritized rare (population frequency #1%) nonsynonymous variants and canonical splice site variants in renal Mendelian disorders, identified using the OMIM database; Our analyses also included six models that included missense variants only if they fell within subgenic regions that are intolerant to missense variants"		NA	18650	NR	NA	NR	NR	GRCh37	3			#DIV/0!	European, NR	NA	NA	AURORA, CUMC	7	Chronic kidney disease	Chronic kidney disease	http://www.ebi.ac.uk/efo/EFO_0003884			N			NA		Y	partial, upon request, aggregate data available			"Individual level datafor 1393 CUMC participants are available via National Center for Biotechnology Information (NCBI) dbGAP database (accession number pending). All diagnostic variants discovered in this cohort to the NCBI ClinVar database JASN 30: 1109–1122, 2019 Exome-Based Collapsing Analyses in CKD 1119 www.jasn.org CLINICAL RESEARCH under accession numbers SCV000809114-SCV000809473. For th…
31118516	Flannick, Jason; Mercader, Josep M; Fuchsberger, Christian; Udler, Miriam S; Mahajan, Anubha; Wessel, Jennifer; Teslovich, Tanya M; Caulkins, Lizz; Koesterer, Ryan; Barajas-Olmos, Francisco; Blackwell, Thomas W; Boerwinkle, Eric; Brody, Jennifer A; Centeno-Cruz, Federico; Chen, Ling; Chen, Siying; Contreras-Cubas, Cecilia; C√≥rdova, Emilio; Correa, Adolfo; Cortes, Maria; DeFronzo, Ralph A; Dolan,…	2019	22/05/2019	EDAT_20190520_20190526_ML_alt	Exome sequencing of 20,791¬†cases of type 2 diabetes and 24,440¬†controls.	yes, also standard array		MAF is unclear, 0.005 is mentioned in abstract but not elsewhere. 'All' mentioned in main text, but 0.01 or <0.01 in supp methods.	exome-sequencing analyses; gene-level associations of rare variants ; gene-level signals for rare variants; rare-variant associations	association (‘single-variant’ test; association tests for aggregations of variants within genes; Because numerous variant aggregation approaches (that is, ‘masks’) and gene-level tests are available, we developed a method (Methods, Extended Data Figs. 5, ​,66 and Supplementary Figs. 5, 6) to consolidate information across 14 analyses into four results per gene: burden9 and SKAT15 analyses, each o…	WES	y	y	nonsynonymous variants (that is, missense, splice site and protein-truncating mutations), but weighted each variant according to its estimated probability of causing gene inactivation; We first filtered variants (or, more accurately, alleles, since in contrast to single-variant analysis, we treated multiallelic variants as collections of independent biallelic variants) according to seven differen…	aggregate	6330000	NR	multiple	mulitple	multiple	NR	GRCh37	3			#DIV/0!	Hispanic, European, African American, East Asian, South Asian	NA	NA	multiple (see TS1)	1	Type 2 diabetes	type II diabetes mellitus	http://www.ebi.ac.uk/efo/EFO_0001360	NA	NA	N	N	N	http://www.type2diabetesgenetics.org/	"To enable this strategy, we have made our exome-sequencing association results publically available through the AMP T2D Knowledge Portal (http://www.type2diabetesgenetics.org/), which supports queries of precomputed associations and further enables dynamic recomputations of associations with custom covariates and sample- and/or variant-filtering criteria.". Can't find if bulk download is availab…	Y		dbGaP, EGA	see TS1	Sequence data and phenotypes for this study are available via the database of Genotypes and Phenotypes (dbGAP) and/or the European Genome phenome Archive, as indicated in TS1 (>30 IDs provided)
PPR80193	Davis, Brent; Dron, Jacqueline; Robinson, John; Hegele, Robert; Lizotte, Dan	2019	24/05/2019	Europe PMC ("rare variant association" AND "whole genome sequencing" OR "whole exome sequencing") AND (FIRST_PDATE:[2019-05-01 TO 2019-12-31])	Exautomate: A user-friendly tool for region-based rare variant association analysis (RVAA)	provisionally, prepub		method	associations of rare variants; rare variant associations		NR															#DIV/0!					1	familial hypercholesterolemia( FH)
31153890	Alkelai, Anna; Greenbaum, Lior; Heinzen, Erin L; Baugh, Evan H; Teitelbaum, Alexander; Zhu, Xiaolin; Strous, Rael D; Tatarskyy, Pavel; Zai, Clement C; Tiwari, Arun K; Tampakeras, Maria; Freeman, Natalie; M√ºller, Daniel J; Voineskos, Aristotle N; Lieberman, Jeffrey A; Delaney, Shannon L; Meltzer, Herbert Y; Remington, Gary; Kennedy, James L; Pulver, Ann E; Peabody, Emma P; Levy, Deborah L; Lerer,…	2019	30/05/2019	GWAS Catalog ML literature search	New insights into tardive dyskinesia genetics: Implementation of whole-exome sequencing approach.	yes	"gene-based collapsing analysis focusing on rare (allele frequency < 1%) and putatively deleterious variants (qualifying variants)."	unbalanced case/control: case (39)/control(3118) numbers, n genes provided (all CCDS);	gene-based collapsing analysis; focusing on rare (allele frequency < 1%) and putatively deleterious variants (qualifying variants).	dominant Loss of Function (LoF) (Minor allele frequency (MAF) ≤ 1%) model and a dominant damaging (MAF ≤ 1%) model.	WES	n	y			NA	18668	<0.01	NA	<0.01	NR	NR	2	39	3118	0.012508	Other	Ashkenazi and non-Ashkenazi Jewish ancestry Israeli	Israel, USA	NR	1	Tardive dyskinesia and schizophrenia	drug-Induced dyskinesia, schizophrenia	http://www.ebi.ac.uk/efo/EFO_1000904, http://www.ebi.ac.uk/efo/EFO_0000692	NA	NA	N			NA		N		NA
31691645	Choi, Seung Hoan; Jurgens, Sean J; Weng, Lu-Chen; Pirruccello, James P; Roselli, Carolina; Chaffin, Mark; Lee, Christina J-Y; Hall, Amelia W; Khera, Amit V; Lunetta, Kathryn L; Lubitz, Steven A; Ellinor, Patrick T	2019	2019-06-11	http://www.kp4cd.org/datasets/mi via other Choi paper	Monogenic and Polygenic Contributions to Atrial Fibrillation Risk: Results From a National Biobank.	yes		PGS			WES	y	y													#DIV/0!											Y	N	Y	http://www.kp4cd.org/datasets/mi
31680443	Tang, Weihong; Stimson, Mary Rachel; Basu, Saonli; Heckbert, Susan R; Cushman, Mary; Pankow, James S; Folsom, Aaron R; Pankratz, Nathan	2019	2019-06-12	ML search (GWAS Catalog ML literature search	Burden of rare exome sequence variants in PROC gene is associated with venous thromboembolism: a population-based study.	yes		Total n included in study over 10k, but no single analysis included >10k (AA and EA analysed separately)		gene-based test of rare variants; rare variant burden approach,	WES	y	y	stop-gain, stoploss, splicing, missense, or small insertion or deletion sites (indels) (multi)	aggregate	184011	16987	>=0.0042 (single), <0.01 (multi)	>0.0042	<0.01	>40 (single and cumulative)	GRCh37	2			#DIV/0!	African American, European	NA	NA	ARIC, CHS	1	venous thromboembolism	venous thromboembolism	http://www.ebi.ac.uk/efo/EFO_0004286	NA	NA	N			NA		N		NA
31275357	Wang, Longfei; Lee, Sungyoung; Qiao, Dandi; Cho, Michael H; Silverman, Edwin K; Lange, Christoph; Won, Sungho	2019	19/06/2019	Europe PMC ("rare variant association" AND "whole genome sequencing" OR "whole exome sequencing") AND (FIRST_PDATE:[2019-05-01 TO 2019-12-31])	metaFARVAT: An Efficient Tool for Meta-Analysis of Family-Based, Case-Control, and Population-Based Rare Variant Association Studies.	yes	<100k SNPs analysed,	method, 10k or 13k genes (2 cohorts analysed separately). N variants/gene specified in T4	Rare Variant Association Studies, meta-analysis of family-based rare variant associations, metaFARVAT	rare variant association analyses	WES	n	y	NR		NA	10,550 - 13,935	<0.05	NA	<0.05	>10 (multi)	NR	0			#DIV/0!	African American, European	NA	NA	Boston Early-Onset COPD Study (EOCOPD,) COPDGene	1	Chronic obstructive pulmonary disease	Chronic obstructive pulmonary disease	http://www.ebi.ac.uk/efo/EFO_0000341	NA	NA	n			NA		N		NA
31242253	Floyd, James S; Bloch, Katarzyna M; Brody, Jennifer A; Maroteau, Cyrielle; Siddiqui, Moneeza K; Gregory, Richard; Carr, Daniel F; Molokhia, Mariam; Liu, Xiaoming; Bis, Joshua C; Ahmed, Ammar; Liu, Xuan; Hallberg, P√§r; Yue, Qun-Ying; Magnusson, Patrik K E; Brisson, Diane; Wiggins, Kerri L; Morrison, Alanna C; Khoury, Etienne; McKeigue, Paul; Stricker, Bruno H; Lapeyre-Mestre, Maryse; Heckbert, Su…	2019	26/06/2019	EuropePMC search -rare variant association FIRST_PDATE:[2019-06-17 TO 2019-06-30]	Pharmacogenomics of statin-related myopathy: Meta-analysis of rare variants from whole-exome sequencing.	yes		restricting to rare(MAF<0.01 )likely damaging variants	Whole-exome sequencing and variant calling was coordinated from two analysis centres, and results of single-variant and gene-based burden tests were meta-analysed.		WES	y	y	likely damaging (single); missense, bioinformatically predicted to be damaging (MetaLR > .5) [13], stop-gain/loss, coding indels, or splice site variants (multi)	aggregate	162813	10244	<0.01	<0.01	<0.01	>10 (single)	GRCh37	1			#DIV/0!	European	NA	NA	PREDICTION-ADR Consortium and EUDRAGENE	1	Statin-related myopathy	Myopathy, Response to Statin	http://www.ebi.ac.uk/efo/EFO_0004145, http://purl.obolibrary.org/obo/GO_0036273	NA	NA	L	L	N	dbGaP - phs000930		N		NA
31173346	Wang, Shengfeng; Pitt, Jason J; Zheng, Yonglan; Yoshimatsu, Toshio F; Gao, Guimin; Sanni, Ayodele; Oluwasola, Olayiwola; Ajani, Mustapha; Fitzgerald, Dominic; Odetunde, Abayomi; Khramtsova, Galina; Hurley, Ian; Popoola, Abiodun; Falusi, Adeyinka; Ogundiran, Temidayo; Obafunwa, John; Ojengbede, Oladosu; Ibrahim, Nasiru; Barretina, Jordi; White, Kevin P; Huo, Dezheng; Olopade, Olufunmilayo I	2019	27/06/2019	reference in PMC4085641	Germline variants and somatic mutation signatures of breast cancer across populations of African and European ancestry in the US and Nigeria.	yes, also standard array	single variant analysis performed is by array	analysed only genes that had >=5 deleterious variants/gene (5158 genes), 132186 rare variants in total pre filtering		SKAT-O	WES	n	y	deleterious - predicted by variant effect predictor (VEP) to have “HIGH” impact, cause protein loss‐of‐function (stop‐gain, frameshift insertion and deletion [indel], etc.), or were missense mutations with a combined annotation dependent depletion (CADD)26 score >25		NA	5158	<0.05	NA	<0.05	NR	NR	1			#DIV/0!	European, African American, Asian, NR	NA	NA	TCGA	9	Somatic mutation signature in breast cancer tissue			Breast cancer	http://purl.obolibrary.org/obo/MONDO_0007254	n			NA		N		NA
31327507	Epi25 Collaborative. Electronic address: s.berkovic@unimelb.edu.au; Epi25 Collaborative	2019	18/07/2019	GWAS Catalog ML literature search	Ultra-Rare Genetic Variation in the Epilepsies: A Whole-Exome Sequencing Study of 17,606 Individuals.	yes			whole-exome sequencing (WES) analysis; an excess of ultra-rare, deleterious variants in constrained genes	burden test; We focused on two definitions of ‘‘ultra-rare’’genetic variants (URVs) for the primary analyses: (1)variants not seen in the DiscovEHR database and observed only once among the combined case and control test cohort (allele count [AC] ¼ 1) or (2) variants absent in DiscovEHR and observed no more than three times in the test cohort (AC % 3).	WES	y	y	deleterious ultra-rare variants annotated as protein-truncating variants, missense variants with MPC ≥ 2, or in-frame insertions and deletions (gene-based), all protein-truncating and damaging missense variants (SKAT)	aggregate	NR	18509	≤ 0.01	< 0.01	< 0.01	<3, singleton (multi)	GRCh37	3			#DIV/0!	European	NA	NA	NR	4	Severe developmental and epileptic encephalopathies (DEEs), genetic generalized epilepsy (GGE), non-acquired focal epilepsy (NAFE), epilepsy	epilepsy	http://www.ebi.ac.uk/efo/EFO_0000474	NA	NA	L	N	L	https://epi25.broadinstitute.org/	terms re de-identification, citation	N		NA
31349012	Shen, Qingxia; Lee, Kwanghwan; Han, Seong Kyu; Ahn, Hyung-Joon; Kim, Sanguk; Lee, Jae Hoon	2019	23/07/2019	GWAS Catalog ML literature search	Variants at potential loci associated with Sjogren's syndrome in Koreans: A genetic association study.	yes		SNPs below 1% of minor allele frequency (MAF) were excluded			WES	y	n	missense	recheck - access	NA	NR	<0.01	<0.01	NA	NR	NR	0			#DIV/0!	East Asian	Korean	NA	NR	1	Sjogren's syndrome	Sjogren syndrome	http://www.ebi.ac.uk/efo/EFO_0000699	NA	NA	N			NA		N		NA
31367044	Locke, Adam E; Steinberg, Karyn Meltz; Chiang, Charleston W K; Service, Susan K; Havulinna, Aki S; Stell, Laurel; Pirinen, Matti; Abel, Haley J; Chiang, Colby C; Fulton, Robert S; Jackson, Anne U; Kang, Chul Joo; Kanchi, Krishna L; Koboldt, Daniel C; Larson, David E; Nelson, Joanne; Nicholas, Thomas J; Pietil√§, Arto; Ramensky, Vasily; Ray, Debashree; Scott, Laura J; Stringham, Heather M; Vangipu…	2019	31/07/2019	GWAS Catalog, author submitted	Exome sequencing of Finnish isolates enhances rare-variant association power.	yes			rare variant association	We carried out gene-based association tests using the mixed model implementation of SKAT- O69, considering three different, but nested, sets of variants (variant ‘masks’): (1) PTVs at any allele frequency with VEP annotations: frameshift_variant, initiator_codon_variant, splice_acceptor_variant, splice_donor_variant, stop_lost, stop_gained; (2) PTVs included in (1) plus missense variants with MAF…	WES	y	y	(1) PTVs at any allele frequency with VEP annotations: frameshift_variant, initiator_codon_variant, splice_acceptor_variant, splice_donor_variant, stop_lost, stop_gained; (2) PTVs included in (1) plus missense variants with MAF<0.1% scored as “damaging” or “deleterious” by all five functional prediction algorithms; (3) PTVs included in (1) plus missense variants with MAF<0.5% scored as “damaging”…	aggregate	1318781	7,996-12,890	NR	NR	NR	>3 (single)	GRCh37	3			#DIV/0!	European	Finnish	NA	FinMetSeq	64	quantative cardiometabolic traits	anthropometric measurement, blood pressure, lipid or lipoprotein measurement, protein measurement, metabolite measurement,	http://www.ebi.ac.uk/efo/EFO_0004302, http://www.ebi.ac.uk/efo/EFO_0004325, http://www.ebi.ac.uk/efo/EFO_0005105, http://www.ebi.ac.uk/efo/EFO_0004725, http://www.ebi.ac.uk/efo/EFO_0004747	NA	NA	Y	Y	N	GWAS Catalog		Y		dbGaP	phs000756, phs000752	The sequence data can be accessed through dbGaP using study numbers phs000756 and phs000752
31462438	Sapkota, Yadav; Cheung, Yin Ting; Moon, Wonjong; Shelton, Kyla; Wilson, Carmen L; Wang, Zhaoming; Mulrooney, Daniel A; Zhang, Jinghui; Armstrong, Gregory T; Hudson, Melissa M; Robison, Leslie L; Krull, Kevin R; Yasui, Yutaka	2019	28/08/2019	GWAS Catalog ML literature search	Whole-Genome Sequencing of Childhood Cancer Survivors Treated with Cranial Radiation Therapy Identifies 5p15.33 Locus for Stroke: A Report from the St. Jude Lifetime Cohort Study.	yes			Association analyses (singlevariant and Burden/SKAT tests)	sliding window	WGS	y	y	protein-truncating variants (PTV), nonsynonymous-strict variants (NSstrict), nonsynonymous-broad variants (NSbroad), and regulatory variants (REGMOTIF) (multi), agnostic sliding window approach	aggregate	6500000	38542-1,330,000	>0.05 (single), <=0.05 (multi)	>0.05	<0.05	NR	GRCh38	1			#DIV/0!	European	NA	NA	SJLIFE	1	Stroke in survivors of childhood cancer treated with cranial radiotherapy (CRT)	stoke, response to radiation	http://www.ebi.ac.uk/efo/EFO_0000712, http://purl.obolibrary.org/obo/GO_0009314	NA	NA	N			NA		N		NA
31467124	Xie, Yangyang; Gao, Li; Xu, Chunhui; Chu, Liming; Gao, Lei; Wu, Ruichi; Liu, Yu; Liu, Ting; Sun, Xiao-Jian; Ren, Ruibao; Tang, Jingyan; Zheng, Yi; Zhou, Yong; Shen, Shuhong	2019	29/08/2019	GWAS Catalog ML literature search	ARHGEF12 regulates erythropoiesis and is involved in erythroid regeneration after chemotherapy in acute lymphoblastic leukemia patients.	yes		60 million variants called? Detail lacking "Agilent SureSelect XT Human All Exon V6 capture method was used to obtain 60M data for each sample. Genome-wide association study (GWAS) was performed on the sequencing data afterward"			WES	y	n	NR		NR	NR	NR	NR	NA	NR	NR	0			#DIV/0!	East Asian	Chinese	NA	NR	1	Chemotherapy-induced anaemia in acute lympoid leukemia	anemia, response to antineoplastic agent	http://purl.obolibrary.org/obo/MONDO_0002280, http://purl.obolibrary.org/obo/GO_0097327	acute lymphoblastic leukemia	http://www.ebi.ac.uk/efo/EFO_0000220	N			NA		N		NA
31289270	He, Zihuai; Xu, Bin; Buxbaum, Joseph; Ionita-Laza, Iuliana	2019	2019-09-07	GWAS Catalog ML literature search	A genome-wide scan statistic framework for whole-genome sequence data analysis.	yes		method paper, WGScan, rare (MAF < 0.05), 3,090,927 overlapping windows, families	scan statistic framework, WGScan, to simultaneously detect the existence, and estimate the locations of association signals at genome-wide scale	scan statistic aggregate (sliding window based).	WGS	n	y			NA	129820320	<0.05	NA	<0.05	NR	NR	2			#DIV/0!	NR	NR	NR		1	Autism spectrum disorder	autism spectrum disorder	http://www.ebi.ac.uk/efo/EFO_0003756	NA	NA	N			NA		N		NA
31557467	Kachroo, Priyadarshini; Hecker, Julian; Chawes, Bo; Ahluwalia, Tarunveer S; Cho, Michael; Qiao, Dandi; Kelly, Rachel S; Chu, Su H; Virkud, Yamini V; Huang, Mengna; Barnes, Kathleen C; Burchard, Esteban G; Eng, Celeste; Hu, Donglei; Celed√≥n, Juan C; Daya, Michelle; Levin, Albert M; Gui, Hongsheng; Williams, L Keoki; Forno, Erick; Mak, Angel C Y; Avila, Lydiana; Soto-Quiros, Manuel; Cloutier, Mich…	2019	23/09/2019	EuropePMC - association "whole genome sequencing" FIRST_PDATE:[2019-05-01 TO 2019-10-30]; reviewer 1 seqGWAS paper	Whole Genome Sequencing Identifies CRISPLD2 as a Lung Function Gene in Children with asthma.	yes	initially assigned as no, recheck confirms standard family based association				WGS	y	n	common variant	single	25800000	NA		>0.003			GRCh37	1				Hispanic or Latin American	Costa Rican		TOPMed (Genetic Epidemiology of Asthma in Costa Rica)	4	Lung function phenotypes	pulmonary function measurement	http://www.ebi.ac.uk/efo/EFO_0003892			N					N
31564435	Sarnowski, Chlo√©; Leong, Aaron; Raffield, Laura M; Wu, Peitao; de Vries, Paul S; DiCorpo, Daniel; Guo, Xiuqing; Xu, Huichun; Liu, Yongmei; Zheng, Xiuwen; Hu, Yao; Brody, Jennifer A; Goodarzi, Mark O; Hidalgo, Bertha A; Highland, Heather M; Jain, Deepti; Liu, Ching-Ti; Naik, Rakhi P; O'Connell, Jeffrey R; Perry, James A; Porneala, Bianca C; Selvin, Elizabeth; Wessel, Jennifer; Psaty, Bruce M; Cur…	2019	26/09/2019	ML search (GWAS Catalog ML literature search	Impact of Rare and Common Genetic Variants on Diabetes Diagnosis by Hemoglobin A1c in Multi-Ancestry Cohorts: The Trans-Omics for Precision Medicine Program.	yes		single variant associaiton and additional targeted gene based and burden tests on significant loci. SNP n "13,079,661 variants (EA), 21,443,543 variants (AA), 9,567,498 variants (HA), and 6,567,324 variants (AS)"		whole-genome sequence association analyses	WGS	y	T	missense, high confidence loss-of-function, or synonymous variants (multi)		6000000-21000000	NA	>=0.001 (single), <=0.01 (multi)	>0.001	NA	>20 (single)	GRCh38	3			#DIV/0!	European, African American, Hispanic, East Asian	NA	NA	TOPMed	1	Hemoglobin A1c (HbA1c) levels	A1C measurement	http://www.ebi.ac.uk/efo/EFO_0004541	NA	NA	L	L	N	dbGAP; http://www.kp4cd.org/datasets/t2d	can't find data on T2D portal "Genetic association results (summary statistics) are available in the Type 2 Diabetes Knowledge Portal (see URL in the Web Resources section)."	N		NA
PPR94026	Vavoulis, Dimitrios; Pagnamenta, Alistair; Knight, Samantha JL; Pentony, Melissa; Armstrong, Martin; Galizia, Elizabeth; Balestrini, Simona; Sisodiya, Sanjay; Taylor, Jenny	2019	27/09/2019	EuropePMC - association "whole genome sequencing" FIRST_PDATE:[2019-05-01 TO 2019-10-30]	Whole genome sequencing identifies putative associations between genomic polymorphisms and clinical response to the antiepileptic drug levetiracetam	provisionally, prepub					WGS															#DIV/0!
31180460	Ma, Yiyi; Jun, Gyungah R; Zhang, Xiaoling; Chung, Jaeyoon; Naj, Adam C; Chen, Yuning; Bellenguez, Celine; Hamilton-Nelson, Kara; Martin, Eden R; Kunkle, Brian W; Bis, Joshua C; Debette, St√©phanie; DeStefano, Anita L; Fornage, Myriam; Nicolas, Ga√´l; van Duijn, Cornelia; Bennett, David A; De Jager, Philip L; Mayeux, Richard; Haines, Jonathan L; Pericak-Vance, Margaret A; Seshadri, Sudha; Lambert,…	2019	2019-10-06	GWAS Catalog ML literature search	Analysis of Whole-Exome Sequencing Data for Alzheimer Disease Stratified by APOE Genotype.	yes			Score, Firth, and sequence kernel association tests; genome-wide significant associations	we limited our analyses of individual biallelic variants or short indels to those with a minor allele count of 10 or more, 87 405 variants in the ε4+ group and 123 178	WES	y	y	splice acceptor, splice donor, stop gained, frameshift, stop lost, start lost, or transcript amplification, and variants with moderate influence are those annotated as inframe insertion, inframe deletion, missense variant, or protein altering. (multi)	aggregate	210583	78779	<0.05 (multi)	NR	<0.05	>10	GRCh37	2			#DIV/0!	European	NA	NA	Alzheimer Disease Sequencing Project	2	Alzheimer's disease (APOe4+), Alzheimer's disease (APOe4-),	Alzheimer's disease	http://www.ebi.ac.uk/efo/EFO_0000249	APOE carrier status	http://www.ebi.ac.uk/efo/EFO_0007659	N			NA		N		NA
31616045	Bj√∂rn, Niclas; Sigurgeirsson, Benjam√≠n; Svedberg, Anna; Pradhananga, Sailendra; Brand√©n, Eva; Koyi, Hirsh; Lewensohn, Rolf; de Petris, Luigi; Apell√°niz-Ruiz, Maria; Rodr√≠guez-Antona, Cristina; Lundeberg, Joakim; Gr√©en, Henrik	2019	15/10/2019	ML search (GWAS Catalog ML literature search	Genes and variants in hematopoiesis-related pathways are associated with gemcitabine/carboplatin-induced thrombocytopenia.	yes		SKAT. Pathway is not unit of multi-variant analysis association.		association analysis at the single-nucleotide variant (SNV), gene and pathway levels; SKAT	WES	y	y	NF	NF	71374	NR	>=0.01 (single), all (multi)	>0.01	all	NR	GRCh37	0			#DIV/0!	NR	NR	Sweden	NR	4	Gemcitabine/carboplatin-induced thrombocytopenia (phenotype values 1-4)	thrombocytopenia	http://purl.obolibrary.org/obo/HP_0001873	NA	NA	N			NA		N		NA
30976018	Loomis, Stephanie J; KÃ¶ttgen, Anna; Li, Man; Tin, Adrienne; Coresh, Josef; Boerwinkle, Eric; Gibbs, Richard; Muzny, Donna; Pankow, James; Selvin, Elizabeth; Duggal, Priya	2019	2019-11-04	EuropePMC search "skat-o AND sequencing"	Rare variants in SLC5A10 are associated with serum 1,5-anhydroglucitol (1,5-AG) in the Atherosclerosis Risk in Communities (ARIC) Study.	yes		All analyses were run separately by ancestry.		Genetic associations with 1,5-AG were analyzed using both single-variant and gene-based tests - SKAT-O analysis	WES	y	y			121,052-175,583	12,504-14,499	>=0.005 (cumulative)	>0.008 (eur), >0.002 (afr)	>0.005	>10 (single)	GRCh37	2			#DIV/0!	European, African unspecified	NA	NA	ARIC	1	1,5-anhydroglucitol levels	1,5 anhydroglucitol measurement	http://www.ebi.ac.uk/efo/EFO_0008009	NA	NA	N			NA		Y		dbGaP	phs000668.v2.p1
31296221	Ka, Jieun; Lee, Jaehoon; Kim, Yongkang; Oh, Bermseok; T2D-GENES Consortium; Park, Taesung	2019	2019-11-07	Europe PMC ("rare variant association" AND "whole genome sequencing" OR "whole exome sequencing") AND (FIRST_PDATE:[2019-05-01 TO 2019-12-31])	Meta-Qtest: meta-analysis of quadratic test for rare variants.	yes		method, n genes is provided for some, multiple multi	GWAS; meta-analysis method at the gene-level rather than variant level; rare variant	we extend the Q-test for meta-analysis, proposing Meta Quadratic Test (Meta-Qtest); gene-level rare variant meta-analysis	WES	n	y	NR		NA	9303 - 10528	<0.05	NA	<0.05	multiple	NR	1			#DIV/0!	East Asian	Korean, Singaporean	NA	T2D-GENES	6	lipid and blood pressure traits: total cholesterol (CHOL), HDL cholesterol (HDL), LDL cholesterol (LDL), triglycerides (TG), systolic blood pressure (SBP), diastolic blood pressure (DBP).	lipid measurement, blood pressure	http://www.ebi.ac.uk/efo/EFO_0004529, http://www.ebi.ac.uk/efo/EFO_0004325	NA	NA	n			NA		N		NA
31727138	Zhu, Na; Pauciulo, Michael W; Welch, Carrie L; Lutz, Katie A; Coleman, Anna W; Gonzaga-Jauregui, Claudia; Wang, Jiayao; Grimes, Joseph M; Martin, Lisa J; He, Hua; PAH Biobank Enrolling Centers‚Äô Investigators; Shen, Yufeng; Chung, Wendy K; Nichols, William C	2019	14/11/2019	Europe PMC ("rare variant association" AND "whole genome sequencing" OR "whole exome sequencing") AND (FIRST_PDATE:[2019-05-01 TO 2019-12-31])	Novel risk genes and mechanisms implicated by exome sequencing of 2572 individuals with pulmonary arterial hypertension.	yes			gene-based association analyses		WES	n	y	LGD and D-Mis		NA	20000	<0.0001	NA	<0.0001	NR	GRCh38	3			#DIV/0!	European	NA	NA	PAH biobank	1	Pulmonary arterial hypertension	Pulmonary arterial hypertension	http://www.ebi.ac.uk/efo/EFO_0001361	NA	NA	N			NA		N		NA
31727947	H√∂glund, Julia; Rafati, Nima; Rask-Andersen, Mathias; Enroth, Stefan; Karlsson, Torgny; Ek, Weronica E; Johansson, √Ösa	2019	14/11/2019	ML search (GWAS Catalog ML literature search	Improved power and precision with whole genome sequencing data in genome-wide association studies of inflammatory biomarkers.	yes		kinship-structured cohort (families or individuals from a limited geographical area)		GWAS on WGS data; GWAS approach	WGS	y	n	NR		12210410	NA	>0.0015	>0.0015	NA	NR	GRCh37	2			#DIV/0!	European	Swedish	NA	NSPHS	72	Inflammatory biomarkers	inflammatory biomarker measurement	http://www.ebi.ac.uk/efo/EFO_0004872	NA	NA	Y	Y	NA	GWAS Catalog		N		NA
31732979	Konigorski, Stefan; Yilmaz, Yildiz E; Janke, J√ºrgen; Bergmann, Manuela M; Boeing, Heiner; Pischon, Tobias	2019	15/11/2019	Europe PMC ("rare variant association" AND "whole genome sequencing" OR "whole exome sequencing") AND (FIRST_PDATE:[2019-05-01 TO 2019-12-31])	Powerful rare variant association testing in a copula-based joint analysis of multiple phenotypes.	yes		method, coverage inferred from 'RNA seq'	scan statistic framework; WGScan, to simultaneously detect the existence, and estimate the locations of association signals at genome-wide scale	multi-marker tests include burden-type tests (SKAT, SKAT-O) and other kernel-based variance-component tests; variant-level and gene-level tests; biallelic autosomal rare SNVs	WES	y	y		NF	176733	23922	0.03 - 0.0027	0.03 - 0.0027	0.03 - 0.0027	>1	NR	0			#DIV/0!	NR	NR	NR	EPIC Potsdam	2	high‐molecular‐weight and medium‐molecular weight adiponectin plasma concentrations	adiponectin measurement	http://www.ebi.ac.uk/efo/EFO_0004502	NA	NA	n			NA		N		NA
31747953	Lee, Kye Hwa; Kim, Su-Hwan; Kim, Chang Hyen; Min, Byung Joo; Kim, Grace Juyun; Lim, Younggyun; Kim, Hun-Sung; Ahn, Kang-Min; Kim, Ju Han	2019	20/11/2019	Europe PMC ("rare variant association" AND "whole genome sequencing" OR "whole exome sequencing") AND (FIRST_PDATE:[2019-05-01 TO 2019-12-31])	Identifying genetic variants underlying medication-induced osteonecrosis of the jaw in cancer and osteoporosis: a case control study.	yes	<100k SNPs analysed,	method	gene-wise variant score burden, rare-variant analysis methods	three analytical methods; collapsing analysis with the gene as a unit; rare-variant association test; Case–control test of variant frequencies; Rare-variant association analysis; we applied the sequence kernel association test (SKAT) for rare LoF variants [27]	WES	y	y	loss of function (LoF) variants defined as follows were used for further analysis: stop gain/loss, coding INDELs, splice-site acceptors, and splice-site donors. We also included variants predicted as damaging according to their SIFT [23] score and a CADD [24] score of > 20.; gene score (a gene deleteriousness score) quantified the impact of damage of a gene, and was defined as the geometric mean …	both	multiple	multiple	<0.05 (single), <0.005 (multi)	<0.05	<0.005	NR	GRCh37	0			#DIV/0!	East Asian	NA	NA	NR	2	Bisphosphonate-induced osteonecrosis of the jaw (in cancer or osteoporosis)	osteonecrosis, response to bisphosphonate	http://www.ebi.ac.uk/efo/EFO_0004259, http://www.ebi.ac.uk/efo/EFO_0009958	cancer, osteoporosis	http://www.ebi.ac.uk/efo/EFO_0000311, http://www.ebi.ac.uk/efo/EFO_0003882	n			NA		N		NA
31768069	Jiang, Longda; Zheng, Zhili; Qi, Ting; Kemper, Kathryn E; Wray, Naomi R; Visscher, Peter M; Yang, Jian	2019	25/11/2019	Collection : EDAT_20191125_20191201_ML_alt	A resource-efficient tool for mixed model association analysis of large-scale data.	yes, also standard array	separate array and WES analyses.	46k individuals, MAF >0.01	GWAS; association analysis; apply fastGWA to .... on whole-exome-sequenced samples		WES	y	n	NR		152369	NA	>0.01	>0.01	NA	NR	NR	3			#DIV/0!	European	British, Irish	NA	UKBiobank	2048	Complex traits	Complex trait	http://www.ebi.ac.uk/efo/EFO_0010578	NA	NA	Y	Y	NA	GWAS Catalog; https://cnsgenomics.com/software/gcta/#DataResource		N	upon request	UKB		The individual-level genotype and phenotype data are available through formal application to the UK Biobank (http://www.ukbiobank.ac.uk).
PPR103716	Gilly, Arthur; Park, Young-Chan; Png, Grace; Barysenka, Andrei; Fischer, Iris; Bjornland, Thea; Southam, Lorraine; Suveges, Daniel; Neumeyer, Sonja; Rayner, William; Tsafantakis, Emmanouil; Karaleftheri, Maria; Dedoussis, George; Zeggini, Eleftheria	2019	27/11/2019	Twitter	Whole genome sequencing analysis of the cardiometabolic proteome	provisionally, prepub		kinship-structured cohort (families or individuals from a limited geographical area). Identified as Biorxiv 10.1101/854752			WGS												1			#DIV/0!					257	circulating protein biomarkers of cardiometabolic relevance					Y	Y	prepub	GWAS Catalog	author submission
30982610	Li, Zilin; Li, Xihao; Liu, Yaowu; Shen, Jincheng; Chen, Han; Zhou, Hufeng; Morrison, Alanna C; Boerwinkle, Eric; Lin, Xihong	2019	2019-12-04	reference in PMC4085641	Dynamic Scan Procedure for Detecting Rare-Variant Association Regions in Whole-Genome Sequencing Studies.	yes		method		whole genome scan; scan statistic model (Scan the Genome SCANG) ((similr to WGScan, sliding window))	WGS	n	y			NA	1,337,673-1,337,382	<0.01, 0.01-0.05	NA	<0.01, 0.01-0.05	>3 (per window)	GRCh37	1			#DIV/0!	African American, European	NA	NA	ARIC	2	Lipid traits(sdLDL-c, Lp(a))	low density lipoprotein cholesterol measurement, lipoprotein A measurement	http://www.ebi.ac.uk/efo/EFO_0004611, http://www.ebi.ac.uk/efo/EFO_0006925	NA	NA	n			NA		N		NA
31830326	Yang, Tianzhong; Kim, Junghi; Wu, Chong; Ma, Yiding; Wei, Peng; Pan, Wei	2019	2019-12-12	Europe PMC ("rare variant association" AND "whole genome sequencing" OR "whole exome sequencing") AND (FIRST_PDATE:[2019-05-01 TO 2019-12-31])	An adaptive test for meta-analysis of rare variant association studies.	yes	method, but real data analysed	method, total of 16,806 genes analysed. provide list of component rare variants, T1	rare variant association	RV analysis; CV analysis	WES	n	y	nonsynonymous and splice‐site variants		NA	16806	<=0.01	NA	<0.01	>5 (cumulative)	GRCh37	1			#DIV/0!	European, African American	NA	NA	NHLBI-GO ESP	?	Plasma triglyceride levels	triglyceride measurement	http://www.ebi.ac.uk/efo/EFO_0004530	NA	NA	n			NA		N		NA
31866045	Zhao, Zhangchen; Bi, Wenjian; Zhou, Wei; VandeHaar, Peter; Fritsche, Lars G; Lee, Seunggeun	2019	19/12/2019	EuropePMC search -skat-o FIRST_PDATE:[2019-07-08 TO 2019-07-14]	UK Biobank Whole-Exome Sequence Binary Phenome Analysis with Robust Region-Based Rare-Variant Test.	yes		method, multiple approaches compared, 45k UKBB, identified initially as PPR85389, n genes not n SNPs provided, ANID 45227	single-variant test; SKAT- and SKAT-O- type region-based tests; unbalanced case-control; GWAS; saddlepoint approximation	MAF ≤ 0.01) of the nonsynonymous and splicing variants in the exon and neighboring regions, applied six methods (unadjusted and robust versions of burden, SKAT, and SKAT-O)	WES	n	y	"nonsynonymous and splicing variants in the exon and neighboring regions. In particular, we used annotation of frameshift deletion, frameshift insertion, nonframeshift deletion, nonframeshift insertion nonsynonymous SNV, splicing, stopgain, and stoploss from ANNOVAR"		NA	18360	<0.01	NA	<0.01	NR	GRCh38	3			#DIV/0!	European	NA	NA	UKBiobank	791	Complex traits	complex trait	http://www.ebi.ac.uk/efo/EFO_0010578	NA	NA	Y	N	Y	http://ukb-50kexome.leelabsg.org/	gene based results only. Difficult bulk download, need to click through all traits and click download button.	N		NA
31921204	Lahtela, Elisa; Kankainen, Matti; Sinisalo, Juha; Selroos, Olof; Lokki, Marja-Liisa	2019	24/12/2019	reference	Exome Sequencing Identifies Susceptibility Loci for Sarcoidosis Prognosis.	yes		low n	single-variant analysis for common variants and gene level analysis for rare variants;	Two methods were used to test the associations: hypergeometric distribution and SKAT-O	WES	y	y			NR	NR	>0.01 (single), <0.05 (multi)	>0.01	<0.05		GRCh38	0			#DIV/0!	European	Finnish	NA	NR	4	Sarcoidosis prognosis (HLA marker status)					N			NA		N	upon request
31883642	Raffield, Laura M; Iyengar, Apoorva K; Wang, Biqi; Gaynor, Sheila M; Spracklen, Cassandra N; Zhong, Xue; Kowalski, Madeline H; Salimi, Shabnam; Polfus, Linda M; Benjamin, Emelia J; Bis, Joshua C; Bowler, Russell; Cade, Brian E; Choi, Won Jung; Comellas, Alejandro P; Correa, Adolfo; Cruz, Pedro; Doddapaneni, Harsha; Durda, Peter; Gogarten, Stephanie M; Jain, Deepti; Kim, Ryan W; Kral, Brian G; Lan…	2019	26/12/2019	ML search (GWAS Catalog ML literature search	Allelic Heterogeneity at the CRP Locus Identified by Whole-Genome Sequencing in Multi-ancestry Cohorts.	yes				single-variant analysis	WGS	y	n	NR	aggregate	NR	NR	>0.001	>0.001	NA	>46	NR	3			#DIV/0!	European, African American, East Asian, Hispanic	NA	NA	TOPMed	1	C-reactive protein	C-reactive protein measurement	http://www.ebi.ac.uk/efo/EFO_0004458	NA	NA	N			NA		N		NA
32508047	Luo, Rong; Zheng, Chenqing; Yang, Hao; Chen, Xuepin; Jiang, Panpan; Wu, Xiushan; Yang, Zhenglin; Shen, Xia; Li, Xiaoping	2020	2020-01-01	GWAS Catalog ML literature search	Identification of potential candidate genes and pathways in atrioventricular nodal reentry tachycardia by whole-exome sequencing.	yes					WES	y	y													#DIV/0!
32508047	Luo, Rong; Zheng, Chenqing; Yang, Hao; Chen, Xuepin; Jiang, Panpan; Wu, Xiushan; Yang, Zhenglin; Shen, Xia; Li, Xiaoping	2020	2020-01-01	Europe PMC search: ("gene-based" OR "collapsing analysis" AND "whole exome sequencing" OR "whole genome sequencing") AND (FIRST_PDATE:[2020-01-01 TO 2020-09-29])	Identification of potential candidate genes and pathways in atrioventricular nodal reentry tachycardia by whole-exome sequencing.	yes					WES	y	y													#DIV/0!
32651314	Fan, Kang-Hsien; Feingold, Eleanor; Rosenthal, Samantha L; Demirci, F Yesim; Ganguli, Mary; Lopez, Oscar L; Kamboh, M Ilyas	2020	2020-01-01	GWAS Catalog ML literature search	Whole-Exome Sequencing Analysis of Alzheimer's Disease in Non-APOE*4 Carriers.	yes				a set of variants with MAF < 0.1% within a gene and AD by using a kernel regression framework with the “SKAT” package	WES	y	y													#DIV/0!
32478482	Ran, Shu; He, Xiao; Jiang, Zi-Xuan; Liu, Yu; Zhang, Yu-Xue; Zhang, Lei; Gu, Gui-Shan; Pei, Yufang; Liu, Bao-Lin; Tian, Qing; Zhang, Yong-Hong; Wang, Jing-Yu; Deng, Hong-Wen	2020	2020-01-06	GWAS Catalog ML literature search	Whole-exome sequencing and genome-wide association studies identify novel sarcopenia risk genes in Han Chinese.	yes					WES	y	n													#DIV/0!
32492392	Marenne, Ga√´lle; Hendricks, Audrey E; Perdikari, Aliki; Bounds, Rebecca; Payne, Felicity; Keogh, Julia M; Lelliott, Christopher J; Henning, Elana; Pathan, Saad; Ashford, Sofie; Bochukova, Elena G; Mistry, Vanisha; Daly, Allan; Hayward, Caroline; INTERVAL, UK10K Consortium; Wareham, Nicholas J; O'Rahilly, Stephen; Langenberg, Claudia; Wheeler, Eleanor; Zeggini, Eleftheria; Farooqi, I Sadaf; Barro…	2020	2020-01-06	GWAS Catalog ML literature search	Exome Sequencing Identifies Genes and Gene Sets Contributing to Severe Childhood Obesity, Linking PHIP Variants to Repressed POMC Transcription.	yes					WES	y	y													#DIV/0!
32412588	Parrish, Phoebe C R; Liu, Delong; Knutsen, Russell H; Billington, Charles J; Mecham, Robert P; Fu, Yi-Ping; Kozel, Beth A	2020	2020-01-07	GWAS Catalog ML literature search	Whole exome sequencing in patients with Williams-Beuren syndrome followed by disease modeling in mice points to four novel pathways that may modify stenosis risk.	yes					WES	n	y													#DIV/0!
32457982	Desch, Karl C; Ozel, Ayse B; Halvorsen, Matt; Jacobi, Paula M; Golden, Krista; Underwood, Mary; Germain, Marine; Tregouet, David-Alexandre; Reitsma, Pieter H; Kearon, Clive; Mokry, Lauren; Richards, J Brent; Williams, Frances; Li, Jun Z; Goldstein, David; Ginsburg, David	2020	2020-01-07	GWAS Catalog ML literature search	Whole-exome sequencing identifies rare variants in STAB2 associated with venous thromboembolic disease.	yes				Gene collapsing analysis	WES	n	y													#DIV/0!
32890272	Viering, Daan H H M; Chan, Melanie M Y; Hoogenboom, Lieke; Iancu, Daniela; de Baaij, Jeroen H F; Tullus, Kjell; Kleta, Robert; Bockenhauer, Detlef	2020	2020-01-10	GWAS Catalog ML literature search	Genetics of renovascular hypertension in children.	yes		37 children only, iRare variant burden analysis yielded no further candidate genes.		Exome-wide rare variant analysis was carried out on a per-gene basis using TRAPD [	WES	n	y													#DIV/0!
32818236	Piaggi, Paolo; K√∂roƒülu, √áiƒüdem; Nair, Anup K; Sutherland, Jeff; Muller, Yunhua L; Kumar, Pankaj; Hsueh, Wen-Chi; Kobes, Sayuko; Shuldiner, Alan R; Kim, Hye In; Gosalia, Nehal; Van Hout, Cristopher V; Jones, Marcus; Knowler, William C; Krakoff, Jonathan; Hanson, Robert L; Bogardus, Clifton; Baier, Leslie J	2020	2020-01-11	GWAS Catalog ML literature search	Exome Sequencing Identifies A Nonsense Variant in DAO Associated With Reduced Energy Expenditure in American Indians.	yes					WES	y	n													#DIV/0!
31980526	Hou, Ying-Chen Claire; Yu, Hung-Chun; Martin, Rick; Cirulli, Elizabeth T; Schenker-Ahmed, Natalie M; Hicks, Michael; Cohen, Isaac V; J√∂nsson, Thomas J; Heister, Robyn; Napier, Lori; Swisher, Christine Leon; Dominguez, Saints; Tang, Haibao; Li, Weizhong; Perkins, Bradley A; Barea, Jaime; Rybak, Christina; Smith, Emily; Duchicela, Keegan; Doney, Michael; Brar, Pamila; Hernandez, Nathaniel; Kirknes…	2020	24/01/2020	Europe PMC search: ("gene-based" OR "collapsing analysis" AND "whole exome sequencing" OR "whole genome sequencing") AND (FIRST_PDATE:[2020-01-01 TO 2020-09-29])	Precision medicine integrating whole-genome sequencing, comprehensive metabolomics, and advanced imaging.	yes					WGS	n	y													#DIV/0!
31992710	Cirulli, Elizabeth T; White, Simon; Read, Robert W; Elhanan, Gai; Metcalf, William J; Tanudjaja, Francisco; Fath, Donna M; Sandoval, Efren; Isaksson, Magnus; Schlauch, Karen A; Grzymski, Joseph J; Lu, James T; Washington, Nicole L	2020	28/01/2020	Twitter	Genome-wide rare variant analysis for thousands of phenotypes in over 70,000 exomes from two cohorts.	yes		Helix. identified as PPR84581, 49K UKBB, 21k Healthy Nevada individuals, different trait numbers individually or meta-analysed. Non-europeans include in some analyses, but sum stats are European only. single variant analysis is performed, but doesn't appear to be GW, only in 'associated' genes. - update, reassessing, now think single variant analysis is eligible, see " analysis" section of method…	Genetic association study, Rare variants, Next-generation sequencing	We explored two gene-based collapsing models: (1) all non-benign coding and (2) only loss of function (LoF), MAF < 0.1%. ; Gene-based collapsing analysis utilizing CADD scores ;In addition to our LoF and coding models, we also tried two different collapsing models, both of which restricted to rare (MAF<0.1%) variants with a CADD score above the 95% mutation 1–3 significance cutoff (MSC) for its g…	WES	y	y	We explored two gene-based collapsing models: (1) all non-benign coding and (2) only loss of function (LoF), MAF < 0.1%. ; Gene-based collapsing analysis utilizing CADD scores ; In addition to our LoF and coding models, we also tried two different collapsing models, both of which restricted to rare (MAF<0.1%) variants with a CADD score above the 95% mutation 1–3significance cutoff (MSC) for its g…	aggregate	184445	17365		>0.01	<0.001		GRCh38	3			#DIV/0!	European		UK, US	UKBiobank, Healthy Nevada Project	4264	Complex traits	Complex trait	http://www.ebi.ac.uk/efo/EFO_0010578	NA	NA	Y	Y	Y	https://ukb.research.helix.com/; https://s3.amazonaws.com/helix-research-public/ukbb_exome_analysis_results/README.txt	>4000 phenotypes	N	upon reasonable request	NA
31985870	Raffield, Laura M; Lu, Ake T; Szeto, Mindy D; Little, Amarise; Grinde, Kelsey E; Shaw, Jessica; Auer, Paul L; Cushman, Mary; Horvath, Steve; Irvin, Marguerite R; Lange, Ethan M; Lange, Leslie A; Nickerson, Deborah A; Thornton, Timothy A; Wilson, James G; Wheeler, Marsha M; NHLBI Trans-Omics for Precision Medicine (TOPMed) Consortium, TOPMed Hematology & Hemostasis Working Group; Zakai, Neil A; Re…	2020	20/02/2020	reviewer 1, seqGWAS paper	Coagulation factor VIII: Relationship to cardiovascular disease risk and whole genome sequence and epigenome-wide analysis in African Americans.	yes					WGS	y	y	loss of function or missense and predicted to be pathogenic on the basis of a FATHMM-XF coding score>0.5	aggregate	31176270	18750		NR	<0.01	>20 (single)	NR	2			#DIV/0!	African American			TOPMed (JHS)	1	Coagulation factor VIII levels					N	N	N			Y		dbGAP	phs000964
32128872	McClain, Lora Lee; Shaw, Patricia; Sabol, Roisin; Chedia, Anna Maria; Segretti, Anna Maria; Rengasamy, Manivel; Finegold, David N; Pan, Lisa; Peters, David Gerard	2020	2020-03-03	GWAS Catalog ML literature search	Rare variants and biological pathways identified in treatment-refractory depression.	yes	confirmed control cohort also sequenced (ref 16 Purcell)				WES	y	n													#DIV/0!
32492070	Milind, Nikhil; Preuss, Christoph; Haber, Annat; Ananda, Guruprasad; Mukherjee, Shubhabrata; John, Cai; Shapley, Sarah; Logsdon, Benjamin A; Crane, Paul K; Carter, Gregory W	2020	2020-03-06	GWAS Catalog ML literature search	Transcriptomic stratification of late-onset Alzheimer's cases reveals novel genetic modifiers of disease pathology.	yes					WGS	y	n													#DIV/0!
PPR170781	Liu, Jimmy; Chen, Chia-Yen; Tsai, Ellen; Whelan, Christopher; Sexton, David; John, Sally; Runz, Heiko	2020	2020-03-06	Twitter	The burden of rare protein-truncating genetic variants on human lifespan	provisionally, prepub		UKBB WES			WES															#DIV/0!
32496628	Maroteau, Cyrielle; Siddiqui, Moneeza Kalhan; Veluchamy, Abirami; Carr, Fiona; White, Myra; Cassidy, Andrew J; Baranova, Ekaterina V; Rasmussen, Eva R; Eriksson, Niclas; Bloch, Katarzyna M; Brown, Nancy J; Bygum, Anette; Hallberg, Par; Karawajczyk, Malgorzata; Magnusson, Patrik K E; Yue, Qun-Ying; Syv√§nen, Ann-Christine; von Buchwald, Christian; Alfirevic, Ana; Maitland-van der Zee, Anke H; Wade…	2020	2020-04-06	GWAS Catalog ML literature search	Exome Sequencing Reveals Common and Rare Variants in F5 Associated With ACE Inhibitor and Angiotensin Receptor Blocker-Induced Angioedema.	yes					WES	y	y													#DIV/0!
32327564	Mak, Angel C Y; Sajuthi, Satria; Joo, Jaehyun; Xiao, Shujie; Sleiman, Patrick M; White, Marquitta J; Lee, Eunice Y; Saef, Benjamin; Hu, Donglei; Gui, Hongsheng; Keys, Kevin L; Lurmann, Fred; Jain, Deepti; Abecasis, Gon√ßalo; Kang, Hyun Min; Nickerson, Deborah A; Germer, Soren; Zody, Michael C; Winterkorn, Lara; Reeves, Catherine; Huntsman, Scott; Eng, Celeste; Salazar, Sandra; Oh, Sam S; Gillilan…	2020	23/04/2020	GWAS Catalog ML literature search	Lung Function in African American Children with Asthma Is Associated with Novel Regulatory Variants of the KIT Ligand KITLG/SCF and Gene-By-Air-Pollution Interaction.	yes	multi-variant analysis is targeted, sliding window around GWAS signals				WGS	y	n													#DIV/0!
32330418	Cochran, J Nicholas; Geier, Ethan G; Bonham, Luke W; Newberry, J Scott; Amaral, Michelle D; Thompson, Michelle L; Lasseigne, Brittany N; Karydas, Anna M; Roberson, Erik D; Cooper, Gregory M; Rabinovici, Gil D; Miller, Bruce L; Myers, Richard M; Yokoyama, Jennifer S; Alzheimer‚Äôs Disease Neuroimaging Initiative	2020	23/04/2020	GWAS Catalog ML literature search	Non-coding and Loss-of-Function Coding Variants in TET2 are Associated with Multiple Neurodegenerative Diseases.	yes					WGS	n	y													#DIV/0!
32425970	van der Spek, Ashley; Warner, Sophie C; Broer, Linda; Nelson, Christopher P; Vojinovic, Dina; Ahmad, Shahzad; Arp, Pascal P; Brouwer, Rutger W W; Denniff, Matthew; van den Hout, Mirjam C G N; van Rooij, Jeroen G J; Kraaij, Robert; van IJcken, Wilfred F J; Samani, Nilesh J; Ikram, M Arfan; Uitterlinden, Andr√© G; Codd, Veryan; Amin, Najaf; van Duijn, Cornelia M	2020	30/04/2020	GWAS Catalog ML literature search	Exome Sequencing Analysis Identifies Rare Variants in ATM and RPL8 That Are Associated With Shorter Telomere Length.	yes					WES	y	n													#DIV/0!
32397904	Mu, Guangyan; Xiang, Qian; Zhang, Zhuo; Liu, Chengzhang; Zhang, Hanxu; Liu, Zhiyan; Pang, Xiaocong; Jiang, Jie; Xie, Qiufen; Zhou, Shuang; Wang, Zining; Hu, Kun; Wang, Zhe; Jiang, Shanqun; Qin, Xianhui; Cui, Yimin	2020	13/05/2020	GWAS Catalog ML literature search	PNPT1 and PCGF3 variants associated with angiotensin-converting enzyme inhibitor-induced cough: a nested case-control genome-wide study.	yes					WES	y	y													#DIV/0!
32447321	Hu, Fulan; Yu, Yao; Chen, Jiun-Sheng; Hu, Hao; Scheet, Paul; Huff, Chad D	2020	23/05/2020	GWAS Catalog ML literature search	Integrated case-control and somatic-germline interaction analyses of soft-tissue sarcoma.	yes					WES	n	y													#DIV/0!
32450902	Hao, Xiwa; Pang, Jiangxia; Li, Ruiming; Lv, Lin; Liu, Guorong; Li, Yuechun; Cheng, Guojuan; Zhang, Jingfen	2020	25/05/2020	GWAS Catalog ML literature search	Exome sequencing study revealed novel susceptibility loci in subarachnoid hemorrhage (SAH).	yes					WES	y	y													#DIV/0!
PPR169340	Zhang, Hongguo; Huang, Hui; Zhang, Xinyue; Li, Wei; Jiang, Yuting; Li, Jia; Li, Leilei; Zhao, Jing; He, Jing; Chen, Mucheng; Wang, Ruixue; Wu, Jing; Peng, Zhiyu; Liu, Ruizhi	2020	29/05/2020	("rare variant association" AND "whole genome sequencing" OR "whole exome sequencing") AND (FIRST_PDATE:[2020-01-01 TO 2020-09-29])	Whole exome sequencing identifies genes associated with non-obstructive azoospermia	provisionally, prepub					WES															#DIV/0!
PPR169169	Zhu, Na; Swietlik, Emilia; Welch, Carrie; Pauciulo, Michael; Hagen, Jacob; Zhou, Xueya; Guo, Yicheng; Karten, Johannes; Pandya, Divya; Tilly, Tobias; Lutz, Katie; Rosenzweig, Erika; Krishnan, Usha; Coleman, Anna; Gonzaga-Juaregiu, Claudia; Lawrie, Allan; Trembath, Richard; Wilkins, Martin; Morrell, Nicholas; Shen, Yufeng; Gr√§f, Stefan; Nichols, William; Chung, Wendy; Regeneron Genetics Center; P…	2020	30/05/2020	("rare variant association" AND "whole genome sequencing" OR "whole exome sequencing") AND (FIRST_PDATE:[2020-01-01 TO 2020-09-29])	Rare variant analysis of 4,241 pulmonary arterial hypertension cases from an international consortium implicate FBLN2, PDGFD and rare de novo variants in PAH	provisionally, prepub					WES															#DIV/0!
32141622	Wolking, Stefan; Moreau, Claudia; Nies, Anne T; Schaeffeler, Elke; McCormack, Mark; Auce, Pauls; Avbersek, Andreja; Becker, Felicitas; Krenn, Martin; M√∏ller, Rikke S; Nikanorova, Marina; Weber, Yvonne G; Weckhuysen, Sarah; Cavalleri, Gianpiero L; Delanty, Norman; Depondt, Chantal; Johnson, Michael R; Koeleman, Bobby P C; Kunz, Wolfram S; Marson, Anthony G; Sander, Josemir W; Sills, Graeme J; Str…	2020	2020-06-03	GWAS Catalog ML literature search	Testing association of rare genetic variants with resistance to three common antiseizure medications.	yes					WES	n	y													#DIV/0!
32499645	Thaventhiran, James E D; Lango Allen, Hana; Burren, Oliver S; Rae, William; Greene, Daniel; Staples, Emily; Zhang, Zinan; Farmery, James H R; Simeoni, Ilenia; Rivers, Elizabeth; Maimaris, Jesmeen; Penkett, Christopher J; Stephens, Jonathan; Deevi, Sri V V; Sanchis-Juan, Alba; Gleadall, Nicholas S; Thomas, Moira J; Sargur, Ravishankar B; Gordins, Pavels; Baxendale, Helen E; Brown, Matthew; Tuijnen…	2020	2020-06-05	GWAS Catalog, author submitted	Whole-genome sequencing of a sporadic primary immunodeficiency cohort.	yes				Bayesian inference procedure, named BeviMed , to determine 141 posterior probabilities of association (PPA) between each gene and case/control status	WGS	y	y													#DIV/0!											Y	Y	N	GWAS Catalog
32554749	Sapkota, Yadav; Wilson, Carmen L; Zaidi, Asifa K; Moon, Wonjong; Fon Tacer, Klementina; Lu, Lu; Liu, Qi; Baedke, Jessica; Dhaduk, Rikeenkumar; Wang, Zhaoming; Chemaitilly, Wassim; Krasin, Matthew J; Berry, Fred B; Zhang, Jinghui; Hudson, Melissa M; Robison, Leslie L; Green, Daniel M; Yasui, Yutaka	2020	17/06/2020	GWAS Catalog ML literature search	A Novel Locus Predicts Spermatogenic Recovery among Childhood Cancer Survivors Exposed to Alkylating Agents.	yes					WGS	y	y						>0.05	<0.05			0			#DIV/0!	European
32591784	Dou, Jinzhuang; Wu, Degang; Ding, Lin; Wang, Kai; Jiang, Minghui; Chai, Xiaoran; Reilly, Dermot F; Tai, E Shyong; Liu, Jianjun; Sim, Xueling; Cheng, Shanshan; Wang, Chaolong	2020	17/06/2020	GWAS Catalog ML literature search	Using off-target data from whole-exome sequencing to improve genotyping accuracy, association analysis and polygenic risk prediction.	yes		method			WES	y	n													#DIV/0!
32555505	Kang, Hee-Ju; Park, Yoomi; Yoo, Kyung-Hun; Kim, Ki-Tae; Kim, Eun-Song; Kim, Ju-Wan; Kim, Sung-Wan; Shin, Il-Seon; Yoon, Jin-Sang; Kim, Ju Han; Kim, Jae-Min	2020	18/06/2020	GWAS Catalog ML literature search	Sex differences in the genetic architecture of depression.	yes				Single-variant analysis ; genetic burden	WES	y	y													#DIV/0!
32558014	Soheili-Nezhad, Sourena; Jahanshad, Neda; Guelfi, Sebastian; Khosrowabadi, Reza; Saykin, Andrew J; Thompson, Paul M; Beckmann, Christian F; Sprooten, Emma; Zarei, Mojtaba; Alzheimer's Disease Neuroimaging	2020	18/06/2020	GWAS Catalog ML literature search	Imaging genomics discovery of a new risk variant for Alzheimer's disease in the postsynaptic SHARPIN gene.	yes					WGS	y	n													#DIV/0!
32576278	Zhong, Wen; Gummesson, Anders; Tebani, Abdellah; Karlsson, Max J; Hong, Mun-Gwan; Schwenk, Jochen M; Edfors, Fredrik; Bergstr√∂m, G√∂ran; Fagerberg, Linn; Uhl√©n, Mathias	2020	23/06/2020	GWAS Catalog ML literature search	Whole-genome sequence association analysis of blood proteins in a longitudinal wellness cohort.	yes					WGS	y	n													#DIV/0!
32766464	Yuan, Jun-Hui; Schulman, Betsy R; Effraim, Philip R; Sulayman, Dib-Hajj; Jacobs, Deborah S; Waxman, Stephen G	2020	27/07/2020	GWAS Catalog ML literature search	Genomic analysis of 21 patients with corneal neuralgia after refractive surgery.	yes					WES	n	y													#DIV/0!
32747172	Curtis, David	2020	29/07/2020	GWAS Catalog ML literature search	Analysis of exome-sequenced UK Biobank subjects implicates genes affecting risk of hyperlipidaemia.	yes					WES	n	y													#DIV/0!
32898326	Wonkam, Ambroise; Chimusa, Emile R; Mnika, Khuthala; Pule, Gift Dineo; Ngo Bitoungui, Valentina Josiane; Mulder, Nicola; Shriner, Daniel; Rotimi, Charles N; Adeyemo, Adebowale	2020	2020-08-01	Europe PMC search: ("rare variant association" AND "whole genome sequencing" OR "whole exome sequencing") AND (FIRST_PDATE:[2020-01-01 TO 2020-09-29])	Genetic modifiers of long-term survival in sickle cell anemia.	yes					WES	n	y													#DIV/0!
32866655	Esai Selvan, Myvizhi; Zauderer, Marjorie G; Rudin, Charles M; Jones, Si√¢n; Mukherjee, Semanti; Offit, Kenneth; Onel, Kenan; Rennert, Gad; Velculescu, Victor E; Lipkin, Steven M; Klein, Robert J; G√ºm√º≈ü, Zeynep H	2020	28/08/2020	GWAS Catalog ML literature search	Inherited Rare, Deleterious Variants in ATM Increase Lung Adenocarcinoma Risk.	yes		gene-level burden of rare, deleterious variants (RDVs)			WES	n	y													#DIV/0!
32150548	Riveros-Mckay, Fernando; Oliver-Williams, Clare; Karthikeyan, Savita; Walter, Klaudia; Kundu, Kousik; Ouwehand, Willem H; Roberts, David; Di Angelantonio, Emanuele; Soranzo, Nicole; Danesh, John; INTERVAL Study; Wheeler, Eleanor; Zeggini, Eleftheria; Butterworth, Adam S; Barroso, In√™s	2020	2020-09-03	GWAS Catalog ML literature search	The influence of rare variants in circulating metabolic biomarkers.	yes					WGS, WES	y	y													#DIV/0!
32651235	Hu, Shixian; Vich Vila, Arnau; Gacesa, Ranko; Collij, Valerie; Stevens, Christine; Fu, Jack M; Wong, Isaac; Talkowski, Michael E; Rivas, Manuel A; Imhann, Floris; Bolte, Laura; van Dullemen, Hendrik; Dijkstra, Gerard; Visschedijk, Marijn C; Festen, Eleonora A; Xavier, Ramnik J; Fu, Jingyuan; Daly, Mark J; Wijmenga, Cisca; Zhernakova, Alexandra; Kurilshikov, Alexander; Weersma, Rinse K	2020	2020-10-07	GWAS Catalog ML literature search	Whole exome sequencing analyses reveal gene-microbiota interactions in the context of IBD.	yes	single variant: exome- wide microbial quantitative trait loci (mbQTl) analyses, think eligible, not 100% sure		gene-based burden tests on PTVs with MAF <5%		WES	y	y													#DIV/0!
32664413	Kang, Hee-Ju; Kim, Ki-Tae; Yoo, Kyung-Hun; Park, Yoomi; Kim, Ju-Wan; Kim, Sung-Wan; Shin, Il-Seon; Kim, Ju Han; Kim, Jae-Min	2020	2020-10-07	Europe PMC search: ("whole genome sequencing" OR "whole exome sequencing") AND (METHODS:"skat-o" OR METHODS:"gene-based" OR METHODS:"single variant" OR METHODS:"burden") AND (FIRST_PDATE:[2020-01-01 TO 2020-09-29])	Genetic Markers for Later Remission in Response to Early Improvement of Antidepressants.	yes	unclear if single variant is eligible or targeted, more likely targeted.				WES	n	y													#DIV/0!
32791162	Wang, Chuang-Wei; Tassaneeyakul, Wichittra; Chen, Chun-Bing; Chen, Wei-Ti; Teng, Yu-Chuan; Huang, Cheng-Yang; Sukasem, Chonlaphat; Lu, Chun-Wei; Lee, Yun-Shien; Choon, Siew-Eng; Nakkam, Nontaya; Chung-Yee Hui, Rosaline; Huang, Yen-Hua; Chang, Ya-Ching; Yu-Wei Lin, Yang; Chang, Chee-Jen; Chiu, Tsu-Man; Chantratita, Wasun; Konyoung, Parinya; Lee, Chaw-Ning; Klaewsongkram, Jettanong; Rerkpattanapipa…	2020	2020-10-08	GWAS Catalog ML literature search	Whole Genome Sequencing Identifies Genetic Variants Associated with Co-trimoxazole Hypersensitivity in Asians.	yes					WGS	y	n													#DIV/0!
33057025	Zhao, Xutong; Qiao, Dandi; Yang, Chaojie; Kasela, Silva; Kim, Wonji; Ma, Yanlin; Shrine, Nick; Batini, Chiara; Sofer, Tamar; Taliun, Sarah A Gagliano; Sakornsakolpat, Phuwanat; Balte, Pallavi P; Prokopenko, Dmitry; Yu, Bing; Lange, Leslie A; Dupuis, Jos√©e; Cade, Brian E; Lee, Jiwon; Gharib, Sina A; Daya, Michelle; Laurie, Cecelia A; Ruczinski, Ingo; Cupples, L Adrienne; Loehr, Laura R; Bartz, Tr…	2020	14/10/2020	reviewer 1, seqGWAS paper	Whole genome sequence analysis of pulmonary function and COPD in 19,996 multi-ethnic participants.	yes					WGS	y	y
32128068	Shi, Xin; Zhang, Li; Bai, Kai; Xie, Huilin; Shi, Tieliu; Zhang, Ruilin; Fu, Qihua; Chen, Sun; Lu, Yanan; Yu, Yu; Sun, Kun	2020	2020-12-02	Europe PMC search:: ("whole genome sequencing" OR "whole exome sequencing") AND (METHODS:"skat-o" OR METHODS:"gene-based" OR METHODS:"single variant" OR METHODS:"burden") AND (FIRST_PDATE:[2020-01-01 TO 2020-09-29])	Identification of rare variants in novel candidate genes in pulmonary atresia patients by next generation sequencing.	yes					WES	y	y													#DIV/0!
32516295	Viering, Daan H H M; Chan, Melanie M Y; Hoogenboom, Lieke; Iancu, Daniela; de Baaij, Jeroen H F; Tullus, Kjell; Kleta, Robert; Bockenhauer, Detlef	2020	2020-12-06	GWAS Catalog ML literature search	Genetics of renovascular hypertension in children.	yes					WES	n	y													#DIV/0!
32683206	Svedberg, Anna; Bj√∂rn, Niclas; Sigurgeirsson, Benjam√≠n; Pradhananga, Sailendra; Brand√©n, Eva; Koyi, Hirsh; Lewensohn, Rolf; De Petris, Luigi; Apell√°niz-Ruiz, Mar√≠a; Rodr√≠guez-Antona, Cristina; Lundeberg, Joakim; Gr√©en, Henrik	2020	2020-12-07	GWAS Catalog ML literature search	Genetic association of gemcitabine/carboplatin-induced leukopenia and neutropenia in non-small cell lung cancer patients using whole-exome sequencing.	yes					WES	y	y													#DIV/0!
